# Supplementary material for: Design principles for sodium superionic conductors
Source: Nat Commun. 2023 Nov 22;14:7615. doi: 10.1038/s41467-023-43436-3 (PMC10665354; doi:10.1038/s41467-023-43436-3)
Supplement: Supplementary file 3 — Source data [file 41467_2023_43436_MOESM3_ESM.xlsx]

## Sheet: Figure 2a-c
Figure 2a	Li	Na		Figure 2b	Li	Na		Figure 2c	Li	Na
Ion migration path	Energy (eV)	Energy (eV)		Ion migration path	Energy (eV)	Energy (eV)		Ion migration path	Energy (eV)	Energy (eV)
0	0	0		0	0	0		0	0	0
0.166	0.036	0.05		0.083	0.043	0.213		0.166	0.055	0.189
0.33	0.093	0.136		0.167	0.183	0.794		0.33	0.218	0.66
0.5	0.119	0.175		0.25	0.349	1.466		0.5	0.328	0.947
0.667	0.093	0.136		0.33	0.35	1.749		0.667	0.218	0.66
0.833	0.036	0.05		0.416	0.11	1.428		0.833	0.055	0.189
1	0	0		0.5	-0.09	1.053		1	0	0
				0.583	0.11	1.428
				0.667	0.35	1.749
				0.75	0.349	1.466
				0.833	0.183	0.794
				0.916	0.043	0.213
				1	0	0

## Sheet: Figure 2d-f
Figure 2d
Li		Na
Site volume per Tet site (Å^3)	Energy (eV)	Site volume per Tet site (Å^3)	Energy (eV)
6.6679	0.149	9.0018	0.202
6.8347	0.138	9.1685	0.193
7.0013	0.129	9.335	0.183
7.168	0.119	9.5019	0.175
7.33479	0.11	9.6686	0.167
7.50149	0.102	9.8352	0.168
7.6682	0.094	10.0019	0.151
Figure 2e
Li		Na
Site volume per Tet site (Å^3)	Energy (eV)	Site volume per Tet site (Å^3)	Energy (eV)
10.0019	0.924	14.0027	2.606
10.6688	0.7	14.6695	2.282
11.3356	0.511	15.3364	1.998
12.0024	0.44	16.0032	1.75
12.6691	0.417	16.6699	1.529
13.3359	0.396	17.3368	1.335
14.0027	0.378	18.0036	1.162
Figure 2f
Li		Na
Site volume per Tet site (Å^3)	Energy (eV)	Site volume per Tet site (Å^3)	Energy (eV)
22.0044	0.531	28.6724	1.211
22.6712	0.458	29.3391	1.117
23.3379	0.39	30.0059	1.029
24.0048	0.328	30.6728	0.947
24.6715	0.27	31.3395	0.87
25.3383	0.217	32.0064	0.799
26.0052	0.167	32.6732	0.732

## Sheet: Figure 3a
O3-type			P2-type
Ion migration path	Energy (eV)		Ion migration path (a.u.)	Energy (eV)
0	0		0	0
0.083	0.1		0.166	0.075
0.167	0.359		0.33	0.2022
0.25	0.646		0.5	0.2612
0.33	0.775		0.667	0.204
0.416	0.667		0.833	0.078
0.5	0.524		1	0
0.583	0.667
0.667	0.775
0.75	0.646
0.833	0.359
0.916	0.1
1	0

## Sheet: Fig. 4f
Q (Å-1)	Observed	Calculated	Background	Difference
0.314	17572.8	0	0	-17572.8
0.31714	17666.6	0	0	-17666.6
0.32027	17475.8	0	0	-17475.8
0.32341	17882.4	0	0	-17882.4
0.32654	17793.2	0	0	-17793.2
0.32968	17714	0	0	-17714
0.33282	17796.3	0	0	-17796.3
0.33595	17934.6	0	0	-17934.6
0.33909	17848.6	0	0	-17848.6
0.34222	18033.4	0	0	-18033.4
0.34536	18085.4	0	0	-18085.4
0.34849	18237.5	0	0	-18237.5
0.35163	18094.8	0	0	-18094.8
0.35477	18341.9	0	0	-18341.9
0.3579	18298.2	0	0	-18298.2
0.36104	18383.2	0	0	-18383.2
0.36417	18334.2	0	0	-18334.2
0.36731	18574.7	0	0	-18574.7
0.37045	18549	0	0	-18549
0.37358	18631.1	0	0	-18631.1
0.37672	18690.2	0	0	-18690.2
0.37985	18712.9	0	0	-18712.9
0.38299	18952.6	0	0	-18952.6
0.38612	18848.3	0	0	-18848.3
0.38926	19027.2	0	0	-19027.2
0.3924	18983.3	0	0	-18983.3
0.39553	19097.4	0	0	-19097.4
0.39867	19168.2	0	0	-19168.2
0.4018	19155.8	0	0	-19155.8
0.40494	19202.7	0	0	-19202.7
0.40807	19235.7	0	0	-19235.7
0.41121	19266.4	0	0	-19266.4
0.41434	19332.5	0	0	-19332.5
0.41748	19282.4	0	0	-19282.4
0.42062	19369.2	0	0	-19369.2
0.42375	19342.6	0	0	-19342.6
0.42689	19349.8	0	0	-19349.8
0.43002	19427.8	0	0	-19427.8
0.43316	19431.8	0	0	-19431.8
0.43629	19357.9	0	0	-19357.9
0.43943	19420.9	0	0	-19420.9
0.44257	19433	0	0	-19433
0.4457	19391.1	0	0	-19391.1
0.44884	19396.2	0	0	-19396.2
0.45197	19597.9	0	0	-19597.9
0.45511	19422	0	0	-19422
0.45824	19619.8	0	0	-19619.8
0.46138	19497.4	0	0	-19497.4
0.46452	19682	0	0	-19682
0.46765	19461.3	0	0	-19461.3
0.47079	19721.5	0	0	-19721.5
0.47392	19540.5	0	0	-19540.5
0.47706	19738.9	0	0	-19738.9
0.48019	19595	0	0	-19595
0.48333	19783.9	0	0	-19783.9
0.48646	19631.7	0	0	-19631.7
0.4896	19808.6	0	0	-19808.6
0.49274	19759.6	0	0	-19759.6
0.49587	19852	0	0	-19852
0.49901	19744.4	0	0	-19744.4
0.50214	19897.5	0	0	-19897.5
0.50528	19784.2	0	0	-19784.2
0.50841	19928.6	0	0	-19928.6
0.51155	19824.9	0	0	-19824.9
0.51469	19927.2	0	0	-19927.2
0.51782	19945	0	0	-19945
0.52096	19965.7	0	0	-19965.7
0.52409	20069	0	0	-20069
0.52723	20017.4	0	0	-20017.4
0.53036	20033.8	0	0	-20033.8
0.5335	20093.2	0	0	-20093.2
0.53663	20147.8	0	0	-20147.8
0.53977	20163.6	0	0	-20163.6
0.54291	20159.3	0	0	-20159.3
0.54604	20258.6	0	0	-20258.6
0.54918	20228.7	0	0	-20228.7
0.55231	20290.1	0	0	-20290.1
0.55545	20330.8	0	0	-20330.8
0.55858	20329.4	0	0	-20329.4
0.56172	20404	0	0	-20404
0.56485	20354	0	0	-20354
0.56799	20498.6	0	0	-20498.6
0.57112	20465.7	0	0	-20465.7
0.57426	20574.8	0	0	-20574.8
0.5774	20538.6	0	0	-20538.6
0.58053	20649.8	0	0	-20649.8
0.58367	20478.2	0	0	-20478.2
0.5868	20686.6	0	0	-20686.6
0.58994	20561	0	0	-20561
0.59307	20695.8	0	0	-20695.8
0.59621	20575.8	0	0	-20575.8
0.59934	20857.5	0	0	-20857.5
0.60248	20691.4	0	0	-20691.4
0.60562	20913.8	0	0	-20913.8
0.60875	20758.3	0	0	-20758.3
0.61189	20973.4	0	0	-20973.4
0.61502	20788.6	0	0	-20788.6
0.61816	21064.3	0	0	-21064.3
0.62129	20867	0	0	-20867
0.62443	21096.4	0	0	-21096.4
0.62756	20977.1	0	0	-20977.1
0.6307	21234.8	0	0	-21234.8
0.63383	21092.7	0	0	-21092.7
0.63697	21292.6	0	0	-21292.6
0.6401	21222.2	0	0	-21222.2
0.64324	21427.3	0	0	-21427.3
0.64638	21300.7	0	0	-21300.7
0.64951	21468.6	0	0	-21468.6
0.65265	21430.8	0	0	-21430.8
0.65578	21628.3	0	0	-21628.3
0.65892	21509.8	0	0	-21509.8
0.66205	21756.1	0	0	-21756.1
0.66519	21660.5	0	0	-21660.5
0.66832	21881.8	0	0	-21881.8
0.67146	21813.5	0	0	-21813.5
0.67459	22053.4	0	0	-22053.4
0.67773	21922.8	0	0	-21922.8
0.68086	22149.8	0	0	-22149.8
0.684	22066.9	0	0	-22066.9
0.68714	22253.3	0	0	-22253.3
0.69027	22207.4	0	0	-22207.4
0.69341	22420.8	0	0	-22420.8
0.69654	22338.6	0	0	-22338.6
0.69968	22598.3	0	0	-22598.3
0.70281	22539.8	0	0	-22539.8
0.70595	22767.1	0	0	-22767.1
0.70908	22762.5	0	0	-22762.5
0.71222	22926.1	0	0	-22926.1
0.71535	22948.4	0	0	-22948.4
0.71849	23106.3	0	0	-23106.3
0.72162	23128.8	0	0	-23128.8
0.72476	23344.8	0	0	-23344.8
0.72789	23389.4	0	0	-23389.4
0.73103	23564.2	0	0	-23564.2
0.73416	23620.6	0	0	-23620.6
0.7373	23817.6	0	0	-23817.6
0.74043	23862.1	0	0	-23862.1
0.74357	23989.2	0	0	-23989.2
0.74671	24052.8	0	0	-24052.8
0.74984	24237.8	0	0	-24237.8
0.75298	24281.6	0	0	-24281.6
0.75611	24520.6	0	0	-24520.6
0.75925	24587.5	0	0	-24587.5
0.76238	24812.9	0	0	-24812.9
0.76552	24887.3	0	0	-24887.3
0.76865	25130.3	0	0	-25130.3
0.77179	25178.4	0	0	-25178.4
0.77492	25395.3	0	0	-25395.3
0.77806	25550.7	0	0	-25550.7
0.78119	25728.5	0	0	-25728.5
0.78433	25905.9	0	0	-25905.9
0.78746	26128.2	0	0	-26128.2
0.7906	26305.7	0	0	-26305.7
0.79373	26564.9	0	0	-26564.9
0.79687	26738.9	0	0	-26738.9
0.8	27005.7	0	0	-27005.7
0.80314	27131.4	0	0	-27131.4
0.80627	27354.2	0	0	-27354.2
0.80941	27496.3	0	0	-27496.3
0.81254	27743.5	0	0	-27743.5
0.81568	27934.5	0	0	-27934.5
0.81881	28204.9	0	0	-28204.9
0.82195	28403.6	0	0	-28403.6
0.82508	28678.5	0	0	-28678.5
0.82822	28901.1	0	0	-28901.1
0.83135	29194.2	0	0	-29194.2
0.83449	29379.7	0	0	-29379.7
0.83762	29748	0	0	-29748
0.84076	29948.3	0	0	-29948.3
0.84389	30293.1	0	0	-30293.1
0.84703	30539.5	0	0	-30539.5
0.85016	30931.6	0	0	-30931.6
0.8533	31132.2	0	0	-31132.2
0.85643	31478.7	0	0	-31478.7
0.85957	31845.6	0	0	-31845.6
0.8627	32151.9	0	0	-32151.9
0.86584	32501.5	0	0	-32501.5
0.86897	32858.2	0	0	-32858.2
0.87211	33248	0	0	-33248
0.87524	33613.3	0	0	-33613.3
0.87838	34041	0	0	-34041
0.88151	34483.5	0	0	-34483.5
0.88465	34900.6	0	0	-34900.6
0.88778	35369.7	0	0	-35369.7
0.89092	35872.1	0	0	-35872.1
0.89405	36429.3	0	0	-36429.3
0.89719	37025.7	0	0	-37025.7
0.90032	37649.8	0	0	-37649.8
0.90346	38374.6	0	0	-38374.6
0.90659	39146.1	0	0	-39146.1
0.90973	40032.2	0	0	-40032.2
0.91286	41023.3	0	0	-41023.3
0.916	42201.5	0	0	-42201.5
0.91913	43557.1	0	0	-43557.1
0.92227	45327.5	0	0	-45327.5
0.9254	47515.8	0	0	-47515.8
0.92854	50460.4	0	0	-50460.4
0.93167	54382.3	0	0	-54382.3
0.93481	60151.3	0	0	-60151.3
0.93794	68024.7	0	0	-68024.7
0.94108	80609.2	0	0	-80609.2
0.94421	98706.4	0	0	-98706.4
0.94735	125428	0	0	-125428
0.95048	157834	0	0	-157834
0.95362	194510	0	0	-194510
0.95675	221383	0	0	-221383
0.95989	231264	0	0	-231264
0.96302	219900	0	0	-219900
0.96616	193291	0	0	-193291
0.96929	162954	0	0	-162954
0.97242	132709	0	0	-132709
0.97556	108616	0	0	-108616
0.97869	89701.1	0	0	-89701.1
0.98183	77384.8	0	0	-77384.8
0.98496	68279.8	0	0	-68279.8
0.9881	62353.3	0	0	-62353.3
0.99123	58061	0	0	-58061
0.99437	55113.7	0	0	-55113.7
0.9975	52863.9	0	0	-52863.9
1.00064	51280	0	0	-51280
1.00377	49942.5	0	0	-49942.5
1.00691	48966	0	0	-48966
1.01004	48105.4	0	0	-48105.4
1.01318	47442.4	0	0	-47442.4
1.01631	46823.9	0	0	-46823.9
1.01944	46354.1	0	0	-46354.1
1.02258	45914.3	0	0	-45914.3
1.02571	45492.1	0	0	-45492.1
1.02885	45182.8	0	0	-45182.8
1.03198	44803.3	0	0	-44803.3
1.03512	44535.7	0	0	-44535.7
1.03825	44234.5	0	0	-44234.5
1.04139	43972.2	0	0	-43972.2
1.04452	43714.1	0	0	-43714.1
1.04766	43436.8	0	0	-43436.8
1.05079	43231.5	0	0	-43231.5
1.05393	43020.5	0	0	-43020.5
1.05706	42776	0	0	-42776
1.06019	42611.7	0	0	-42611.7
1.06333	42430.8	0	0	-42430.8
1.06646	42268	0	0	-42268
1.0696	42087.2	0	0	-42087.2
1.07273	42026.8	0	0	-42026.8
1.07587	41896.4	0	0	-41896.4
1.079	41894.9	0	0	-41894.9
1.08214	41867	0	0	-41867
1.08527	41932.5	0	0	-41932.5
1.0884	42010.1	0	0	-42010.1
1.09154	42296.1	0	0	-42296.1
1.09467	42616.2	0	0	-42616.2
1.09781	43217	0	0	-43217
1.10094	43813	0	0	-43813
1.10408	44824.6	0	0	-44824.6
1.10721	45725.2	0	0	-45725.2
1.11035	46945.8	0	0	-46945.8
1.11348	48062.5	0	0	-48062.5
1.11661	49286.8	0	0	-49286.8
1.11975	50017.9	0	0	-50017.9
1.12288	50603.1	0	0	-50603.1
1.12602	50544.7	0	0	-50544.7
1.12915	50025.1	0	0	-50025.1
1.13229	48931.6	0	0	-48931.6
1.13542	47624	0	0	-47624
1.13855	46157.3	0	0	-46157.3
1.14169	44773.8	0	0	-44773.8
1.14482	43590.4	0	0	-43590.4
1.14796	42693	0	0	-42693
1.15109	42029.9	0	0	-42029.9
1.15423	41666	0	0	-41666
1.15736	41428.7	0	0	-41428.7
1.16049	41367.7	0	0	-41367.7
1.16363	41183.1	0	0	-41183.1
1.16676	41126.1	0	0	-41126.1
1.1699	40785.7	0	0	-40785.7
1.17303	40417.6	0	0	-40417.6
1.17617	39760.2	0	0	-39760.2
1.1793	39087.1	0	0	-39087.1
1.18243	38119	0	0	-38119
1.18557	37129	0	0	-37129
1.1887	35964.6	0	0	-35964.6
1.19184	34763.4	0	0	-34763.4
1.19497	33562	0	0	-33562
1.19811	32466.4	0	0	-32466.4
1.20124	31395.2	0	0	-31395.2
1.20437	30514.7	0	0	-30514.7
1.20751	29660.9	0	0	-29660.9
1.21064	29024.4	0	0	-29024.4
1.21378	28379.9	0	0	-28379.9
1.21691	27908.8	0	0	-27908.8
1.22004	27436.2	0	0	-27436.2
1.22318	27089.9	0	0	-27089.9
1.22631	26695.8	0	0	-26695.8
1.22945	26475.2	0	0	-26475.2
1.23258	26153.8	0	0	-26153.8
1.23571	25953.5	0	0	-25953.5
1.23885	25686.6	0	0	-25686.6
1.24198	25555.5	0	0	-25555.5
1.24512	25306	0	0	-25306
1.24825	25227.5	0	0	-25227.5
1.25138	25029.3	0	0	-25029.3
1.25452	25007.7	0	0	-25007.7
1.25765	24837.9	0	0	-24837.9
1.26079	24820.6	0	0	-24820.6
1.26392	24718.6	0	0	-24718.6
1.26705	24756.5	0	0	-24756.5
1.27019	24682.8	0	0	-24682.8
1.27332	24810.3	0	0	-24810.3
1.27646	24797.6	0	0	-24797.6
1.27959	24955.6	0	0	-24955.6
1.28272	25067	0	0	-25067
1.28586	25352	0	0	-25352
1.28899	25533.7	0	0	-25533.7
1.29213	25923.8	0	0	-25923.8
1.29526	26314.4	0	0	-26314.4
1.29839	26937.3	0	0	-26937.3
1.30153	27461.6	0	0	-27461.6
1.30466	28307.7	0	0	-28307.7
1.3078	29129.7	0	0	-29129.7
1.31093	30113.5	0	0	-30113.5
1.31406	31058.1	0	0	-31058.1
1.3172	32162.5	0	0	-32162.5
1.32033	32954.2	0	0	-32954.2
1.32346	33788.6	0	0	-33788.6
1.3266	34204.1	0	0	-34204.1
1.32973	34439.3	0	0	-34439.3
1.33287	34204.5	0	0	-34204.5
1.336	33650.4	0	0	-33650.4
1.33913	32671	0	0	-32671
1.34227	31544.2	0	0	-31544.2
1.3454	30258.1	0	0	-30258.1
1.34853	29040.6	0	0	-29040.6
1.35167	27854.8	0	0	-27854.8
1.3548	26882.5	0	0	-26882.5
1.35793	25949	0	0	-25949
1.36107	25236.2	0	0	-25236.2
1.3642	24581.4	0	0	-24581.4
1.36734	24111.1	0	0	-24111.1
1.37047	23621.5	0	0	-23621.5
1.3736	23294.4	0	0	-23294.4
1.37674	22918	0	0	-22918
1.37987	22638.8	0	0	-22638.8
1.383	22320.7	0	0	-22320.7
1.38614	22106.5	0	0	-22106.5
1.38927	21826.2	0	0	-21826.2
1.3924	21669.5	0	0	-21669.5
1.39554	21448.4	0	0	-21448.4
1.39867	21300.9	0	0	-21300.9
1.4018	21126.1	0	0	-21126.1
1.40494	21026.2	0	0	-21026.2
1.40807	20864.6	0	0	-20864.6
1.41121	20788.1	0	0	-20788.1
1.41434	20656	0	0	-20656
1.41747	20603.6	0	0	-20603.6
1.42061	20458.1	0	0	-20458.1
1.42374	20409.5	0	0	-20409.5
1.42687	20292.1	0	0	-20292.1
1.43001	20265.3	0	0	-20265.3
1.43314	20152.2	0	0	-20152.2
1.43627	20141.4	0	0	-20141.4
1.43941	20061.8	0	0	-20061.8
1.44254	20063.6	0	0	-20063.6
1.44567	20005.9	0	0	-20005.9
1.44881	20004.7	0	0	-20004.7
1.45194	19941.6	0	0	-19941.6
1.45507	19963.4	0	0	-19963.4
1.45821	19919.3	0	0	-19919.3
1.46134	19959.3	0	0	-19959.3
1.46447	19925.9	0	0	-19925.9
1.46761	20011	0	0	-20011
1.47074	19989	0	0	-19989
1.47387	20063.8	0	0	-20063.8
1.47701	20054.4	0	0	-20054.4
1.48014	20098.9	0	0	-20098.9
1.48327	20064.6	0	0	-20064.6
1.48641	20098.4	0	0	-20098.4
1.48954	20056.5	0	0	-20056.5
1.49267	20039.7	0	0	-20039.7
1.49581	19963.4	0	0	-19963.4
1.49894	19956.9	0	0	-19956.9
1.50207	19863.3	0	0	-19863.3
1.5052	19834.9	19501.4	18836.8	-333.5
1.50834	19753.2	19539.6	18854.2	-213.6
1.51147	19747.5	19578.5	18871.2	-169
1.5146	19671.5	19618.2	18887.9	-53.3
1.51774	19663	19658.9	18904.1	-4.1
1.52087	19637.4	19701.1	18920.1	63.7
1.524	19632.8	19744.5	18935.6	111.7
1.52714	19574.7	19788.6	18950.8	213.9
1.53027	19658.8	19834.2	18965.7	175.4
1.5334	19596.3	19881.3	18980.2	285
1.53654	19643.3	19930.2	18994.4	286.9
1.53967	19607.6	19981.1	19008.2	373.5
1.5428	19674.2	20034.2	19021.7	360
1.54593	19656.3	20089.7	19034.9	433.4
1.54907	19713.5	20147.9	19047.8	434.4
1.5522	19743.8	20209.1	19060.3	465.3
1.55533	19811.3	20273.8	19072.6	462.5
1.55847	19831.4	20342.2	19084.5	510.8
1.5616	19921.4	20414.9	19096.1	493.5
1.56473	19948.7	20492.5	19107.4	543.8
1.56787	20034.1	20575.5	19118.4	541.4
1.571	20062.3	20664.7	19129.1	602.4
1.57413	20191.6	20761	19139.6	569.4
1.57726	20250.2	20865.4	19149.7	615.2
1.5804	20362.1	20979.6	19159.5	617.5
1.58353	20451.2	21106.2	19169.1	655
1.58666	20585.8	21251.5	19178.4	665.7
1.5898	20681.2	21428.6	19187.4	747.4
1.59293	20876.5	21657.1	19196.2	780.6
1.59606	21030.1	21949.9	19204.6	919.8
1.59919	21235.1	22288.2	19212.9	1053.1
1.60233	21431.1	22611.1	19220.8	1180
1.60546	21731.6	22855.8	19228.5	1124.2
1.60859	22003.6	23048.1	19236	1044.5
1.61172	22327.1	23280.7	19243.2	953.6
1.61486	22653.1	23631.2	19250.1	978.1
1.61799	23171.6	24136.3	19256.8	964.7
1.62112	23673.9	24793	19263.3	1119.1
1.62426	24436.3	25567.8	19269.5	1131.5
1.62739	25361.9	26428.9	19275.5	1067
1.63052	26651.4	27431.5	19281.3	780.1
1.63365	28282.4	28764.7	19286.8	482.3
1.63679	30778.7	30706.5	19292.2	-72.2
1.63992	34165.9	33618.9	19297.3	-547
1.64305	39150.6	37958.4	19302.1	-1192.2
1.64618	45875.2	44235.8	19306.8	-1639.4
1.64932	55816.6	52891	19311.3	-2925.6
1.65245	67531.1	64093.8	19315.5	-3437.3
1.65558	80600.8	77441.8	19319.5	-3159
1.65871	91187.7	91332	19323.4	144.3
1.66185	96837.1	102148	19327	5310.9
1.66498	96334.8	105206	19330.5	8871.2
1.66811	89699.2	98920.1	19333.7	9220.9
1.67124	80370.1	86696	19336.8	6325.9
1.67438	69875.1	73163.4	19339.7	3288.3
1.67751	60223.3	61153.6	19342.3	930.3
1.68064	51862.2	51733.8	19344.9	-128.4
1.68377	45400.3	44996.7	19347.2	-403.6
1.68691	40761.8	40588.1	19349.3	-173.7
1.69004	37715.8	38015.2	19351.3	299.4
1.69317	36104.9	36838.4	19353.1	733.5
1.6963	35549.5	36778.9	19354.7	1229.4
1.69944	36214.7	37769.4	19356.2	1554.7
1.70257	38165.3	39977	19357.5	1811.7
1.7057	42048.6	43811.9	19358.7	1763.3
1.70883	47890.2	49903.3	19359.6	2013.1
1.71197	57552.3	59004.9	19360.5	1452.6
1.7151	71202.8	71794.1	19361.1	591.3
1.71823	90328.5	88533.7	19361.7	-1794.8
1.72136	112191	108494	19362	-3697
1.7245	133598	128932	19362.3	-4666
1.72763	147097	144082	19362.4	-3015
1.73076	147356	147071	19362.3	-285
1.73389	135084	136162	19362.1	1078
1.73702	114422	116798	19361.8	2376
1.74016	93096	95765.6	19361.3	2669.6
1.74329	74186.4	77058.5	19360.7	2872.1
1.74642	59855.2	62112.9	19360	2257.7
1.74955	49417.3	50986.2	19359.1	1568.9
1.75269	42091.3	43108.6	19358.2	1017.3
1.75582	37060.1	37696.9	19357.1	636.8
1.75895	33547.2	34002.3	19355.8	455.1
1.76208	31028.5	31432.8	19354.5	404.3
1.76521	29231.3	29578.4	19353	347.1
1.76835	27958.2	28180.9	19351.5	222.7
1.77148	26954.9	27086.4	19349.8	131.5
1.77461	26218	26204	19348	-14
1.77774	25623.8	25478.4	19346.1	-145.4
1.78087	25154.7	24873.3	19344.1	-281.4
1.78401	24746.6	24363.7	19342	-382.9
1.78714	24486.1	23931.1	19339.8	-555
1.79027	24254.5	23561.7	19337.4	-692.8
1.7934	24079.6	23245.1	19335	-834.5
1.79653	23964.3	22973.6	19332.5	-990.7
1.79967	23906.8	22743.7	19329.9	-1163.1
1.8028	23881.1	22560.8	19327.2	-1320.3
1.80593	23867.7	22450.1	19324.4	-1417.6
1.80906	23933.4	22465.8	19321.6	-1467.6
1.81219	24054.3	22672	19318.6	-1382.3
1.81533	24137.2	23072.4	19315.6	-1064.8
1.81846	24297.3	23521.7	19312.4	-775.6
1.82159	24403.5	23727.3	19309.2	-676.2
1.82472	24512.8	23466.3	19305.9	-1046.5
1.82785	24557.8	22878.2	19302.6	-1679.6
1.83099	24588.5	22269.4	19299.1	-2319.1
1.83412	24594.3	21831	19295.6	-2763.3
1.83725	24603.8	21597.1	19292	-3006.7
1.84038	24587.5	21519.7	19288.3	-3067.8
1.84351	24636	21550.2	19284.6	-3085.8
1.84664	24657.5	21672.3	19280.8	-2985.2
1.84978	24732.6	21907.2	19276.9	-2825.4
1.85291	24805.9	22311.5	19273	-2494.4
1.85604	24936.4	22944.3	19269	-1992.1
1.85917	25039.5	23744.7	19265	-1294.8
1.8623	25189.5	24412.9	19260.8	-776.6
1.86543	25328.1	24536	19256.7	-792.1
1.86857	25459.4	24068.2	19252.4	-1391.2
1.8717	25572.9	23447.2	19248.2	-2125.7
1.87483	25709.3	23138.4	19243.8	-2570.9
1.87796	25822.3	23392	19239.4	-2430.3
1.88109	26008.8	24188.3	19235	-1820.5
1.88422	26165.7	25245.6	19230.5	-920.1
1.88736	26502	26105.5	19225.9	-396.5
1.89049	26891.5	26429.9	19221.4	-461.6
1.89362	27576.7	26430.5	19216.7	-1146.2
1.89675	28508.6	26681	19212	-1827.6
1.89988	30038.2	27662.8	19207.3	-2375.4
1.90301	32155.1	29641.6	19202.5	-2513.5
1.90614	35238.1	32715.7	19197.7	-2522.4
1.90928	39022.1	36870.4	19192.9	-2151.7
1.91241	43285.1	41918.2	19188	-1366.9
1.91554	46956.3	47286.2	19183.1	329.9
1.91867	49150.2	51735	19178.1	2584.8
1.9218	49227.8	53547.7	19173.2	4319.9
1.92493	47563	51805.7	19168.1	4242.7
1.92806	44474.1	47393.4	19163.1	2919.3
1.9312	40896.5	42033.5	19158	1137
1.93433	37267.6	36983.8	19152.9	-283.8
1.93746	33981.6	32811.7	19147.8	-1169.9
1.94059	31239	29650.1	19142.6	-1588.9
1.94372	29035.2	27400	19137.4	-1635.2
1.94685	27227.8	25826.8	19132.2	-1401
1.94998	25969.7	24651.1	19126.9	-1318.6
1.95312	24946.5	23694.2	19121.7	-1252.3
1.95625	24246.8	22918.7	19116.4	-1328.1
1.95938	23621.6	22328.9	19111.1	-1292.7
1.96251	23247.1	21916.1	19105.7	-1331
1.96564	22895.4	21660.4	19100.4	-1235
1.96877	22679.6	21543.6	19095	-1136
1.9719	22429.5	21541.8	19089.7	-887.7
1.97503	22285.9	21597	19084.3	-688.9
1.97817	22073.7	21605.4	19078.9	-468.3
1.9813	21962.1	21468.6	19073.4	-493.5
1.98443	21777.2	21202.7	19068	-574.5
1.98756	21662.5	20909.8	19062.5	-752.7
1.99069	21471.8	20669.3	19057.1	-802.5
1.99382	21416.9	20504.8	19051.6	-912.1
1.99695	21249.1	20402.4	19046.1	-846.7
2.00008	21202.3	20333.8	19040.7	-868.5
2.00321	21038.7	20283	19035.2	-755.7
2.00634	21043.4	20241.6	19029.7	-801.8
2.00948	20910.3	20206	19024.2	-704.3
2.01261	20900.1	20175.2	19018.6	-724.9
2.01574	20814.2	20148.3	19013.1	-665.9
2.01887	20811.4	20125	19007.6	-686.4
2.022	20719.9	20105	19002.1	-614.9
2.02513	20748.6	20087.9	18996.6	-660.7
2.02826	20659.7	20073.8	18991	-585.9
2.03139	20677.7	20062.7	18985.5	-615
2.03452	20590.4	20055	18980	-535.4
2.03765	20648.3	20051	18974.5	-597.3
2.04078	20589.9	20050.3	18968.9	-539.6
2.04392	20670.8	20051.7	18963.4	-619.1
2.04705	20632.6	20053.9	18957.9	-578.7
2.05018	20703.5	20058.1	18952.4	-645.4
2.05331	20619.6	20069.6	18946.9	-550
2.05644	20648.1	20094.2	18941.4	-553.9
2.05957	20625.3	20133.2	18935.9	-492.1
2.0627	20763.1	20178.8	18930.4	-584.3
2.06583	20817.2	20214.8	18924.9	-602.4
2.06896	21062.6	20227.5	18919.4	-835.1
2.07209	21043.3	20223	18913.9	-820.3
2.07522	21117.9	20221.9	18908.5	-896
2.07835	20977.8	20248.4	18903	-729.4
2.08148	21023.1	20326.8	18897.6	-696.3
2.08462	20999.6	20472.7	18892.1	-526.9
2.08775	21188.1	20678	18886.7	-510.1
2.09088	21223.4	20893.6	18881.3	-329.8
2.09401	21457.7	21040.9	18875.9	-416.8
2.09714	21617.4	21057.6	18870.5	-559.8
2.10027	21910.9	20971.6	18865.2	-939.3
2.1034	22085.5	20867.5	18859.8	-1218
2.10653	22357	20798.8	18854.5	-1558.2
2.10966	22379.4	20771.8	18849.1	-1607.6
2.11279	22458.3	20776.5	18843.8	-1681.8
2.11592	22403.8	20811	18838.5	-1592.8
2.11905	22439.7	20879	18833.2	-1560.7
2.12218	22419.9	20985.6	18828	-1434.3
2.12531	22536.7	21132.9	18822.7	-1403.8
2.12844	22630	21315.9	18817.5	-1314.1
2.13157	22893.7	21519.9	18812.3	-1373.8
2.1347	23134.5	21724.3	18807.1	-1410.2
2.13783	23573.7	21923.8	18801.9	-1649.9
2.14096	23960.7	22150.8	18796.7	-1809.9
2.14409	24610.5	22473.4	18791.6	-2137.1
2.14722	25189.1	23005.4	18786.4	-2183.7
2.15035	25994.1	23922	18781.3	-2072.1
2.15348	26780.9	25413.4	18776.2	-1367.5
2.15661	27767.4	27534.7	18771.2	-232.7
2.15975	28703.8	30031.8	18766.1	1328
2.16288	29886.7	32322.9	18761.1	2436.2
2.16601	31089	33895.7	18756.1	2806.7
2.16914	32759.3	34989.3	18751.1	2230
2.17227	34740.4	36321.1	18746.2	1580.7
2.1754	37754.8	38480.2	18741.2	725.4
2.17853	41858.8	41840.2	18736.3	-18.6
2.18166	48038.6	46682	18731.4	-1356.6
2.18479	56183.6	53387.6	18726.5	-2796
2.18792	67340	62210.8	18721.7	-5129.2
2.19105	79583.5	72793.3	18716.9	-6790.2
2.19418	91310.4	83672.7	18712.1	-7637.7
2.19731	98104.7	91970.7	18707.3	-6134
2.20044	98827.7	94340.8	18702.5	-4486.9
2.20357	92982.9	89652.7	18697.8	-3330.2
2.2067	82967.1	80210.6	18693.1	-2756.5
2.20983	71729.5	69509.3	18688.4	-2220.2
2.21296	60861.9	59948.3	18683.8	-913.6
2.21609	52125.3	52401.1	18679.1	275.8
2.21922	45111.9	46615.6	18674.5	1503.7
2.22235	40157.1	41824.1	18670	1667
2.22548	36454.1	37655.3	18665.4	1201.2
2.22861	33858.8	34483.2	18660.9	624.4
2.23174	31883.7	32702.3	18656.4	818.6
2.23487	30400.5	32154.2	18651.9	1753.7
2.238	29197	32039.3	18647.4	2842.3
2.24113	28150.2	31322.4	18643	3172.2
2.24426	27221.3	29635.7	18638.6	2414.4
2.24738	26373	27530.3	18634.2	1157.3
2.25051	25601.9	25683.7	18629.9	81.8
2.25364	24907.4	24424.3	18625.6	-483.1
2.25677	24263.7	23704.8	18621.3	-558.9
2.2599	23697.9	23295.5	18617	-402.4
2.26303	23234.2	22996	18612.8	-238.2
2.26616	22822.4	22752.9	18608.6	-69.5
2.26929	22509.9	22614.2	18604.4	104.3
2.27242	22225.3	22640.7	18600.2	415.4
2.27555	22028.8	22848.9	18596.1	820.1
2.27868	21855.3	23162	18592	1306.7
2.28181	21749.9	23420.8	18587.9	1670.9
2.28494	21629.7	23450.2	18583.9	1820.5
2.28807	21552.4	23231.3	18579.8	1678.9
2.2912	21469.1	22917.5	18575.8	1448.4
2.29433	21390.3	22657.9	18571.9	1267.6
2.29746	21332.4	22511.6	18567.9	1179.2
2.30059	21296.2	22463.1	18564	1166.9
2.30372	21237.8	22480.3	18560.1	1242.5
2.30685	21213.9	22545.6	18556.3	1331.7
2.30998	21217.9	22654	18552.4	1436.1
2.31311	21245.3	22805.1	18548.6	1559.8
2.31624	21285	23000.6	18544.8	1715.6
2.31936	21381.4	23246.1	18541.1	1864.7
2.32249	21525.5	23550.8	18537.4	2025.3
2.32562	21725	23921.5	18533.7	2196.5
2.32875	21942.8	24352.9	18530	2410.1
2.33188	22220.8	24822.2	18526.4	2601.4
2.33501	22605.5	25301.1	18522.7	2695.6
2.33814	22959.2	25790.5	18519.2	2831.3
2.34127	23396.7	26338.6	18515.6	2941.9
2.3444	23912.8	27002.8	18512.1	3090
2.34753	24542.7	27823.9	18508.5	3281.2
2.35066	25322.6	28825.5	18505.1	3502.9
2.35379	26372.1	30030.5	18501.6	3658.4
2.35692	27690.3	31493.4	18498.2	3803.1
2.36004	29402.8	33327.9	18494.8	3925.1
2.36317	31583.8	35712.1	18491.4	4128.3
2.3663	34714.9	38899.3	18488.1	4184.4
2.36943	38894	43251.8	18484.7	4357.8
2.37256	44774.8	49291.7	18481.4	4516.9
2.37569	53144.1	57758.1	18478.2	4614
2.37882	65179.9	69598.6	18474.9	4418.7
2.38195	81822.4	85791.8	18471.7	3969.4
2.38508	104942	107067	18468.5	2125
2.38821	134387	133521	18465.3	-866
2.39134	168325	163949	18462.2	-4376
2.39446	197894	194758	18459.1	-3136
2.39759	218667	218981	18456	314
2.40072	222790	228003	18452.9	5213
2.40385	210734	217766	18449.9	7032
2.40698	186979	192808	18446.9	5829
2.41011	157319	161783	18443.9	4464
2.41324	128412	131437	18440.9	3025
2.41637	102975	105183	18438	2208
2.4195	82679.3	84136.9	18435	1457.6
2.42262	66703.2	68174.6	18432.1	1471.4
2.42575	55387.2	56569.7	18429.3	1182.5
2.42888	47081.9	48381.6	18426.4	1299.7
2.43201	41097.5	42694.4	18423.6	1596.9
2.43514	36654.3	38736.8	18420.8	2082.5
2.43827	33392.1	35907.3	18418	2515.2
2.4414	30955.5	33758.1	18415.3	2802.6
2.44452	29066.9	31990.9	18412.5	2924
2.44765	27605.2	30477.2	18409.8	2872
2.45078	26434.4	29196.2	18407.1	2761.8
2.45391	25492.5	28136.2	18404.5	2643.7
2.45704	24675.3	27257.1	18401.8	2581.8
2.46017	24050	26505.4	18399.2	2455.4
2.4633	23500.4	25851	18396.6	2350.6
2.46642	23079.8	25289	18394	2209.2
2.46955	22670.2	24819.2	18391.5	2149
2.47268	22363.5	24436	18388.9	2072.5
2.47581	22104.5	24128.7	18386.4	2024.2
2.47894	21919.4	23885.8	18383.9	1966.4
2.48207	21753.8	23698.5	18381.4	1944.7
2.4852	21698.7	23562.6	18379	1863.9
2.48832	21629.1	23477.8	18376.5	1848.7
2.49145	21681.2	23447.5	18374.1	1766.3
2.49458	21725.7	23477.7	18371.7	1752
2.49771	21934.3	23576.2	18369.4	1641.9
2.50084	22169.9	23752.2	18367	1582.3
2.50397	22579.8	24019.5	18364.7	1439.7
2.50709	23097.2	24407.4	18362.4	1310.2
2.51022	23950.4	24974.8	18360.1	1024.4
2.51335	25006.4	25823.2	18357.8	816.8
2.51648	26578	27087.3	18355.5	509.3
2.51961	28626	28925.4	18353.3	299.4
2.52273	31457.8	31499.8	18351	42
2.52586	34927.1	34941.9	18348.8	14.8
2.52899	39245.8	39294.9	18346.6	49.1
2.53212	43696.9	44419.1	18344.4	722.2
2.53525	47738.8	49831.3	18342.3	2092.5
2.53838	50249.7	54514.7	18340.1	4265
2.5415	50791.2	57015.3	18338	6224.1
2.54463	49484.8	56277.5	18335.9	6792.7
2.54776	46604.4	52607	18333.8	6002.6
2.55089	43045.7	47364.8	18331.7	4319.1
2.55402	39142.5	41877.7	18329.6	2735.2
2.55714	35499.3	36925.2	18327.6	1425.9
2.56027	32270.6	32823.9	18325.5	553.3
2.5634	29579.9	29621.7	18323.5	41.8
2.56653	27378.3	27229.3	18321.5	-149
2.56965	25597.5	25495.9	18319.5	-101.6
2.57278	24232.4	24259.2	18317.5	26.8
2.57591	23177.8	23375.2	18315.6	197.4
2.57904	22371.8	22731.1	18313.6	359.3
2.58217	21759.6	22247.1	18311.7	487.5
2.58529	21311.3	21870.5	18309.7	559.2
2.58842	20942.4	21568.1	18307.8	625.7
2.59155	20688.2	21319.5	18305.9	631.3
2.59468	20465.9	21111.4	18304	645.5
2.5978	20350.7	20935.4	18302.1	584.7
2.60093	20231.9	20785.4	18300.2	553.5
2.60406	20190	20657.2	18298.4	467.2
2.60719	20207.6	20547.6	18296.5	340
2.61032	20167.6	20455.1	18294.7	287.5
2.61344	20166.2	20380.4	18292.8	214.2
2.61657	20239.5	20329.5	18291	90
2.6197	20291.4	20318.7	18289.2	27.3
2.62283	20419.5	20378.7	18287.4	-40.8
2.62595	20500.3	20549.8	18285.6	49.5
2.62908	20665.5	20857.2	18283.8	191.7
2.63221	20791.8	21271.7	18282	479.9
2.63534	20984	21685	18280.3	701
2.63846	21143.6	21931.6	18278.5	788
2.64159	21347.5	21898.8	18276.7	551.3
2.64472	21528.4	21665.2	18275	136.8
2.64785	21728.7	21420.2	18273.2	-308.5
2.65097	21890.8	21316.1	18271.5	-574.7
2.6541	22076.7	21436.5	18269.8	-640.2
2.65723	22226.3	21822.6	18268	-403.7
2.66035	22311.9	22454.3	18266.3	142.4
2.66348	22359.9	23172.4	18264.6	812.5
2.66661	22378.3	23661.7	18262.9	1283.4
2.66974	22335.4	23620.7	18261.2	1285.3
2.67286	22262.2	23087.7	18259.5	825.5
2.67599	22149.1	22400.4	18257.8	251.3
2.67912	22001	21856.9	18256.1	-144.1
2.68225	21833.9	21561.3	18254.4	-272.6
2.68537	21672.2	21447.8	18252.7	-224.4
2.6885	21513.8	21375.9	18251.1	-137.9
2.69163	21370	21211.7	18249.4	-158.3
2.69475	21227.3	20923	18247.7	-304.3
2.69788	21095.8	20587.2	18246	-508.6
2.70101	20977.3	20293.9	18244.4	-683.4
2.70413	20862.6	20089.3	18242.7	-773.3
2.70726	20769.5	19974.2	18241	-795.3
2.71039	20669.1	19924.6	18239.3	-744.5
2.71352	20602.2	19913.8	18237.7	-688.4
2.71664	20542.1	19923.7	18236	-618.4
2.71977	20502.3	19944.9	18234.3	-557.4
2.7229	20477.9	19974.1	18232.7	-503.8
2.72602	20490.7	20009.4	18231	-481.3
2.72915	20493.2	20050.9	18229.3	-442.3
2.73228	20574	20098.5	18227.7	-475.5
2.7354	20598.5	20159.7	18226	-438.8
2.73853	20724.4	20246.5	18224.3	-477.9
2.74166	20814.7	20372.2	18222.7	-442.5
2.74478	20971.9	20538.6	18221	-433.3
2.74791	21101.2	20725	18219.3	-376.2
2.75104	21293.7	20886.1	18217.6	-407.6
2.75416	21378.5	20970.4	18215.9	-408.1
2.75729	21467.7	20966.3	18214.3	-501.4
2.76042	21450.8	20916.2	18212.6	-534.6
2.76354	21532.8	20872.3	18210.9	-660.5
2.76667	21505	20868	18209.2	-637
2.7698	21624.9	20914.5	18207.5	-710.4
2.77292	21655.6	21011.9	18205.8	-643.7
2.77605	21813.9	21162.5	18204	-651.4
2.77918	21898.3	21375.4	18202.3	-522.9
2.7823	22094.2	21660	18200.6	-434.2
2.78543	22237.6	22011	18198.9	-226.6
2.78856	22493.6	22397.5	18197.1	-96.1
2.79168	22694.3	22764.6	18195.4	70.3
2.79481	22989.1	23073.2	18193.7	84.1
2.79794	23243.3	23340.6	18191.9	97.3
2.80106	23585.3	23614.1	18190.1	28.8
2.80419	23878.3	23926.3	18188.4	48
2.80731	24267.2	24276.2	18186.6	9
2.81044	24571.9	24622.9	18184.8	51
2.81357	25052	24922.9	18183	-129.1
2.81669	25445.4	25211.4	18181.2	-234
2.81982	26028.9	25590.8	18179.4	-438.1
2.82295	26542.5	26143	18177.6	-399.5
2.82607	27239.4	26884.8	18175.8	-354.6
2.8292	27982.3	27770.8	18173.9	-211.5
2.83232	28958.8	28747.9	18172.1	-210.9
2.83545	30019.5	29832.6	18170.2	-186.9
2.83858	31517.5	31145.9	18168.3	-371.6
2.8417	33252	32862.4	18166.5	-389.6
2.84483	35665.4	35131.6	18164.6	-533.8
2.84795	38624.3	38066.6	18162.7	-557.7
2.85108	42791.2	41820.2	18160.8	-971
2.85421	48203.4	46720.7	18158.8	-1482.7
2.85733	55644.7	53265.3	18156.9	-2379.4
2.86046	65229.1	61968.2	18155	-3260.9
2.86358	77728	73208.5	18153	-4519.5
2.86671	92065.4	87023.7	18151	-5041.7
2.86984	107749	102832	18149	-4917
2.87296	122676	119115	18147	-3561
2.87609	133556	133328	18145	-228
2.87921	138611	142488	18143	3877
2.88234	137148	144441	18141	7293
2.88547	130860	139164	18138.9	8304
2.88859	122194	129146	18136.8	6952
2.89172	113677	118090	18134.7	4413
2.89484	107111	109119	18132.6	2008
2.89797	104406	104118	18130.5	-288
2.90109	106089	103955	18128.4	-2134
2.90422	113147	108903	18126.3	-4244
2.90735	124763	118850	18124.1	-5913
2.91047	140022	133049	18121.9	-6973
2.9136	155122	149546	18119.7	-5576
2.91672	166971	164612	18117.5	-2359
2.91985	170960	173062	18115.3	2102
2.92297	166680	170796	18113	4116
2.9261	154442	157999	18110.8	3557
2.92922	138036	138828	18108.5	792
2.93235	119936	118037	18106.2	-1899
2.93547	102424	98771.8	18103.9	-3652.2
2.9386	86793.8	82450.7	18101.5	-4343.1
2.94173	73581.1	69352.5	18099.2	-4228.6
2.94485	63025.5	59161.7	18096.8	-3863.8
2.94798	54703.5	51374	18094.4	-3329.5
2.9511	48412.5	45550	18092	-2862.5
2.95423	43726.7	41347.2	18089.6	-2379.5
2.95735	40110.7	38408.7	18087.1	-1702
2.96048	37371.5	36327.3	18084.7	-1044.2
2.9636	35205.3	34728.1	18082.2	-477.2
2.96673	33537.3	33397.3	18079.7	-140
2.96985	32132.7	32229.5	18077.2	96.8
2.97298	31015.2	31128.1	18074.6	112.9
2.9761	30056.9	30073.2	18072	16.3
2.97923	29295.2	29161	18069.4	-134.2
2.98235	28605.4	28467	18066.8	-138.4
2.98548	28068.9	27958.5	18064.2	-110.4
2.9886	27559.8	27530.8	18061.5	-29
2.99173	27182.7	27093.4	18058.9	-89.3
2.99485	26847.8	26637.2	18056.2	-210.6
2.99798	26690.9	26261.4	18053.4	-429.5
3.0011	26638.5	26098.7	18050.7	-539.8
3.00423	26780.3	26243.7	18047.9	-536.6
3.00735	27206.6	26746.1	18045.1	-460.5
3.01048	28004.3	27637.9	18042.3	-366.4
3.0136	29281.6	28965.2	18039.5	-316.4
3.01673	31154.8	30775.9	18036.6	-378.9
3.01985	33564	33072	18033.8	-492
3.02298	36611.8	35752.7	18030.8	-859.1
3.0261	39667.9	38535.2	18027.9	-1132.7
3.02923	42234.3	40884.1	18025	-1350.2
3.03235	43398.9	42090.4	18022	-1308.5
3.03548	42908.6	41656.4	18019	-1252.2
3.0386	40903	39707.6	18015.9	-1195.4
3.04173	37855.3	36883.2	18012.9	-972.1
3.04485	34609.4	33865.4	18009.8	-744
3.04798	31581.1	31106.6	18006.7	-474.5
3.0511	29040.6	28823.4	18003.6	-217.2
3.05422	27031.8	27061.6	18000.4	29.8
3.05735	25524.9	25749.2	17997.2	224.3
3.06047	24342.4	24741.2	17994	398.8
3.0636	23498.8	23887.3	17990.8	388.5
3.06672	22807.8	23116.9	17987.6	309.1
3.06985	22286.1	22438.7	17984.3	152.6
3.07297	21863.4	21876	17981	12.6
3.0761	21525.7	21438.4	17977.6	-87.3
3.07922	21235.6	21113.6	17974.3	-122
3.08234	21066	20869.7	17970.9	-196.3
3.08547	20869.4	20667.7	17967.4	-201.7
3.08859	20814.1	20481.4	17964	-332.7
3.09172	20723.8	20307.5	17960.5	-416.3
3.09484	20734.4	20154.2	17957	-580.2
3.09797	20668	20027.6	17953.5	-640.4
3.10109	20618.7	19927.7	17949.9	-691
3.10421	20453.6	19848.7	17946.4	-604.9
3.10734	20304	19783.9	17942.7	-520.1
3.11046	20074.5	19730.3	17939.1	-344.2
3.11359	19993.6	19687.1	17935.4	-306.5
3.11671	19849.9	19649.6	17931.7	-200.3
3.11983	19762.3	19608.3	17928	-154
3.12296	19645.2	19553.7	17924.2	-91.5
3.12608	19607.3	19486.6	17920.5	-120.7
3.12921	19543.3	19416.7	17916.7	-126.6
3.13233	19502.4	19353.2	17912.8	-149.2
3.13545	19451.3	19301.2	17908.9	-150.1
3.13858	19440.1	19260.5	17905	-179.6
3.1417	19382	19226.8	17901.1	-155.2
3.14483	19392.9	19195.4	17897.1	-197.5
3.14795	19387.4	19164.5	17893.2	-222.9
3.15107	19402.4	19136.7	17889.1	-265.7
3.1542	19439.1	19115	17885.1	-324.1
3.15732	19506.8	19105.5	17881	-401.3
3.16045	19592.9	19117.8	17876.9	-475.1
3.16357	19689.6	19167.8	17872.8	-521.8
3.16669	19792.5	19275.1	17868.6	-517.4
3.16982	19900.5	19454.1	17864.4	-446.4
3.17294	20033.4	19699.6	17860.1	-333.8
3.17606	20170.3	19976.2	17855.9	-194.1
3.17919	20298.3	20220.4	17851.6	-77.9
3.18231	20446.9	20372.4	17847.3	-74.5
3.18543	20562.1	20432.8	17842.9	-129.3
3.18856	20673.9	20455.5	17838.5	-218.4
3.19168	20761.6	20488.9	17834.1	-272.7
3.19481	20800	20550.2	17829.7	-249.8
3.19793	20832.6	20639.9	17825.2	-192.7
3.20105	20849.7	20751.4	17820.7	-98.3
3.20418	20873.5	20841.6	17816.1	-31.9
3.2073	20881.7	20831.4	17811.6	-50.3
3.21042	20886.2	20678.4	17806.9	-207.8
3.21355	20878.5	20433.2	17802.3	-445.3
3.21667	20890.3	20178.3	17797.6	-712
3.21979	20801.8	19964.8	17792.9	-837
3.22292	20748.3	19802.5	17788.2	-945.8
3.22604	20645.6	19680	17783.4	-965.6
3.22916	20555.4	19585.1	17778.6	-970.3
3.23229	20434	19512.7	17773.8	-921.3
3.23541	20345	19462	17769	-883
3.23853	20253.7	19435.5	17764.1	-818.2
3.24165	20205.3	19435.7	17759.1	-769.6
3.24478	20152.8	19462.8	17754.2	-690
3.2479	20160.1	19510.3	17749.2	-649.8
3.25102	20169.8	19564.9	17744.2	-604.9
3.25415	20205.6	19611.3	17739.1	-594.3
3.25727	20247.7	19646.3	17734	-601.4
3.26039	20371.8	19681.8	17728.9	-690
3.26352	20449.1	19734	17723.7	-715.1
3.26664	20597.9	19814.5	17718.6	-783.4
3.26976	20747.9	19930.1	17713.3	-817.8
3.27288	20966.5	20084.4	17708.1	-882.1
3.27601	21217.3	20282.4	17702.8	-934.9
3.27913	21572.2	20535.1	17697.5	-1037.1
3.28225	21973.9	20863.1	17692.1	-1110.8
3.28538	22564	21301.4	17686.8	-1262.6
3.2885	23185.9	21903	17681.3	-1282.9
3.29162	24009	22742.2	17675.9	-1266.8
3.29474	25012	23914.2	17670.4	-1097.8
3.29787	26373.6	25525.7	17664.9	-847.9
3.30099	28114.3	27675.5	17659.4	-438.8
3.30411	30511.9	30427	17653.8	-84.9
3.30723	33551.6	33771.4	17648.2	219.8
3.31036	37367.5	37598.3	17642.5	230.8
3.31348	41769.1	41695.5	17636.8	-73.6
3.3166	46498.8	45754.2	17631.1	-744.6
3.31972	50549.1	49343.9	17625.4	-1205.2
3.32285	53299.3	51847	17619.6	-1452.3
3.32597	53859.4	52617.5	17613.8	-1241.9
3.32909	52530	51368.8	17607.9	-1161.2
3.33221	49431.4	48392	17602.1	-1039.4
3.33534	45684.6	44398.4	17596.2	-1286.2
3.33846	41684.3	40152.4	17590.2	-1531.9
3.34158	37962.2	36208.9	17584.2	-1753.3
3.3447	34837.4	32867	17578.2	-1970.4
3.34783	32197.3	30214.5	17572.2	-1982.8
3.35095	30075.6	28179.8	17566.1	-1895.8
3.35407	28354.5	26594.2	17560	-1760.3
3.35719	27000.3	25296.3	17553.8	-1704
3.36031	25811.2	24228.6	17547.7	-1582.6
3.36344	24924	23398.7	17541.5	-1525.3
3.36656	24163.5	22797.7	17535.2	-1365.8
3.36968	23619.9	22376.5	17528.9	-1243.4
3.3728	23125.1	22054.2	17522.6	-1070.9
3.37593	22820.6	21740.5	17516.3	-1080.1
3.37905	22518.1	21379.8	17509.9	-1138.3
3.38217	22344.8	20983.6	17503.5	-1361.2
3.38529	22116.8	20606.5	17497.1	-1510.3
3.38841	22025.7	20299.8	17490.6	-1725.9
3.39153	21879.8	20091.7	17484.1	-1788.1
3.39466	21830	19990.8	17477.6	-1839.2
3.39778	21745.8	19999.4	17471	-1746.4
3.4009	21820.7	20121.9	17464.4	-1698.8
3.40402	21785.7	20363.5	17457.8	-1422.2
3.40714	21925.9	20718.2	17451.1	-1207.7
3.41027	21978.8	21156.2	17444.4	-822.6
3.41339	22179.1	21617.9	17437.6	-561.2
3.41651	22324.3	22038.1	17430.9	-286.2
3.41963	22628.2	22389.6	17424.1	-238.6
3.42275	22911.8	22678.8	17417.2	-233
3.42587	23366.7	22932.1	17410.4	-434.6
3.429	23838	23218.4	17403.5	-619.6
3.43212	24633.7	23653.2	17396.6	-980.5
3.43524	25546.2	24384.2	17389.6	-1162
3.43836	26895.5	25557.1	17382.6	-1338.4
3.44148	28625	27282.7	17375.6	-1342.3
3.4446	30944.9	29610.4	17368.5	-1334.5
3.44772	33700.2	32499.4	17361.4	-1200.8
3.45085	36789.7	35779.6	17354.3	-1010.1
3.45397	39922.6	39101.8	17347.2	-820.8
3.45709	42392.2	41925.7	17340	-466.5
3.46021	43686.7	43636	17332.8	-50.7
3.46333	43493.6	43790.4	17325.5	296.8
3.46645	42054.4	42348.9	17318.2	294.5
3.46957	39660.1	39708.7	17310.9	48.6
3.4727	37009.7	36488.7	17303.6	-521
3.47582	34196	33242.2	17296.2	-953.8
3.47894	31715.6	30320.5	17288.8	-1395.1
3.48206	29533.9	27891.9	17281.4	-1642
3.48518	27804.4	26005.2	17273.9	-1799.2
3.4883	26282.2	24634.9	17266.4	-1647.3
3.49142	25154.6	23701.5	17258.9	-1453.1
3.49454	24162.5	23080.9	17251.3	-1081.6
3.49766	23444.1	22623	17243.7	-821.1
3.50079	22730.7	22196.9	17236.1	-533.8
3.50391	22250.6	21744.2	17228.4	-506.4
3.50703	21759	21281.6	17220.8	-477.4
3.51015	21405.3	20854.4	17213	-550.9
3.51327	21023	20486	17205.3	-537
3.51639	20775.1	20157.1	17197.5	-618
3.51951	20501.3	19835	17189.7	-666.3
3.52263	20293.9	19519.6	17181.9	-774.3
3.52575	20056.3	19241.9	17174	-814.4
3.52887	19905	19034.5	17166.1	-870.5
3.53199	19721.6	18915.5	17158.2	-806.1
3.53511	19598.9	18878.9	17150.2	-720
3.53824	19456.8	18896	17142.3	-560.8
3.54136	19355	18924	17134.2	-431
3.54448	19256.4	18925.1	17126.2	-331.3
3.5476	19182.9	18890.3	17118.1	-292.6
3.55072	19109.2	18832.3	17110	-276.9
3.55384	19060.6	18765.4	17101.9	-295.2
3.55696	19016	18697.6	17093.7	-318.4
3.56008	18929.6	18630.6	17085.6	-299
3.5632	18924.9	18568.4	17077.3	-356.5
3.56632	18849.3	18519.9	17069.1	-329.4
3.56944	18849	18485	17060.8	-364
3.57256	18769.8	18449.1	17052.5	-320.7
3.57568	18801	18394.3	17044.2	-406.7
3.5788	18764.4	18320.2	17035.8	-444.2
3.58192	18797.2	18247.4	17027.4	-549.8
3.58504	18717.9	18202.2	17019	-515.7
3.58816	18766.4	18201.8	17010.6	-564.6
3.59128	18667.6	18248.5	17002.1	-419.1
3.5944	18656.2	18328.9	16993.6	-327.3
3.59752	18573.3	18421.1	16985.1	-152.2
3.60064	18596.9	18504.6	16976.5	-92.3
3.60376	18577.4	18565.6	16968	-11.8
3.60688	18643.2	18606.7	16959.4	-36.5
3.61	18671.3	18649.4	16950.7	-21.9
3.61312	18794.6	18712.4	16942.1	-82.2
3.61624	18863.4	18796.6	16933.4	-66.8
3.61936	18951.7	18884.6	16924.7	-67.1
3.62248	19000.5	18952	16915.9	-48.5
3.6256	19033.2	18977.7	16907.2	-55.5
3.62872	18993	18952.9	16898.4	-40.1
3.63184	18933.9	18888.2	16889.6	-45.7
3.63496	18840.6	18806.1	16880.7	-34.5
3.63808	18765	18723.2	16871.9	-41.8
3.6412	18646.7	18640.6	16863	-6.1
3.64432	18576	18549.9	16854.1	-26.1
3.64744	18503.6	18448.6	16845.1	-55
3.65056	18429.2	18350.1	16836.2	-79.1
3.65368	18383.9	18271.2	16827.2	-112.7
3.6568	18298.1	18218.1	16818.1	-80
3.65992	18265	18185.9	16809.1	-79.1
3.66304	18201.2	18167.4	16800	-33.8
3.66616	18181.4	18158.9	16791	-22.5
3.66928	18118.1	18155.6	16781.8	37.5
3.6724	18156.8	18150.9	16772.7	-5.9
3.67552	18121.3	18143.1	16763.5	21.8
3.67864	18145.9	18140.9	16754.4	-5
3.68176	18153.1	18158.8	16745.2	5.7
3.68488	18195.3	18209.2	16735.9	13.9
3.688	18231.5	18296.1	16726.7	64.6
3.69111	18338.1	18413.1	16717.4	75
3.69423	18379	18544.7	16708.1	165.7
3.69735	18526.1	18673.7	16698.8	147.6
3.70047	18638.9	18795.4	16689.4	156.5
3.70359	18826.2	18928.6	16680.1	102.4
3.70671	19032.3	19107.1	16670.7	74.8
3.70983	19301.2	19364.9	16661.3	63.7
3.71295	19625.2	19729.3	16651.8	104.1
3.71607	20091.2	20218.4	16642.4	127.2
3.71919	20646.8	20843.6	16632.9	196.8
3.72231	21413.3	21622	16623.4	208.7
3.72543	22359.2	22586.9	16613.9	227.7
3.72854	23601.8	23780.9	16604.4	179.1
3.73166	25150.5	25253	16594.8	102.5
3.73478	27064.6	27053.6	16585.2	-11
3.7379	29207.1	29196.5	16575.6	-10.6
3.74102	31496.9	31606.9	16566	110
3.74414	33577.4	34065.6	16556.4	488.2
3.74726	35167.4	36172.8	16546.7	1005.4
3.75038	35862	37417.4	16537.1	1555.4
3.7535	35765.4	37424.4	16527.4	1659
3.75661	34905.9	36221	16517.6	1315.1
3.75973	33490.9	34218.8	16507.9	727.9
3.76285	31740.9	31930.2	16498.2	189.3
3.76597	29934.6	29730.1	16488.4	-204.5
3.76909	28225.4	27804	16478.6	-421.4
3.77221	26715.2	26199.5	16468.8	-515.7
3.77533	25457.5	24890.3	16459	-567.2
3.77844	24346	23822.5	16449.1	-523.5
3.78156	23503.9	22953.1	16439.3	-550.8
3.78468	22839.7	22255	16429.4	-584.7
3.7878	22320.6	21708.8	16419.5	-611.8
3.79092	21941.5	21313	16409.6	-628.5
3.79404	21710.6	21073.7	16399.6	-636.9
3.79715	21569	20986.6	16389.7	-582.4
3.80027	21575.9	21041.3	16379.7	-534.6
3.80339	21708.5	21242.6	16369.8	-465.9
3.80651	22032.8	21626.7	16359.8	-406.1
3.80963	22580.9	22258.5	16349.8	-322.4
3.81275	23407.9	23216.8	16339.7	-191.1
3.81586	24563.5	24578	16329.7	14.5
3.81898	26195.5	26398.3	16319.6	202.8
3.8221	28331.7	28695.7	16309.6	364
3.82522	31053.9	31430.3	16299.5	376.4
3.82834	34191.3	34482.6	16289.4	291.3
3.83145	37551.1	37625.1	16279.2	74
3.83457	40452	40474.8	16269.1	22.8
3.83769	42465.3	42500.1	16259	34.8
3.84081	43033.5	43187.2	16248.8	153.7
3.84393	42225.8	42324.5	16238.6	98.7
3.84704	40141.9	40144.6	16228.5	2.7
3.85016	37389.5	37172.6	16218.3	-216.9
3.85328	34352	33954.9	16208	-397.1
3.8564	31407.4	30891.1	16197.8	-516.3
3.85952	28889.7	28210.4	16187.6	-679.3
3.86263	26686.4	26013.1	16177.3	-673.3
3.86575	24981	24315.1	16167.1	-665.9
3.86887	23593.6	23070.6	16156.8	-523
3.87199	22520.3	22184.7	16146.5	-335.6
3.8751	21625.2	21528.7	16136.2	-96.5
3.87822	20955.6	20972	16125.9	16.4
3.88134	20393.8	20437.1	16115.6	43.3
3.88446	19990.2	19928.8	16105.3	-61.4
3.88757	19614.1	19498.7	16094.9	-115.4
3.89069	19378.5	19196.4	16084.6	-182.1
3.89381	19122.5	19054.2	16074.2	-68.3
3.89693	18969.8	19070.5	16063.8	100.7
3.90004	18766.7	19216.6	16053.4	449.9
3.90316	18686.7	19436.7	16043.1	750
3.90628	18548.2	19648.1	16032.7	1099.9
3.9094	18475.6	19752.8	16022.2	1277.2
3.91251	18388	19672.2	16011.8	1284.2
3.91563	18314.9	19393.7	16001.4	1078.8
3.91875	18202.9	18984.9	15991	782
3.92186	18104.5	18553.7	15980.5	449.2
3.92498	17988.5	18187.4	15970.1	198.9
3.9281	17828.9	17925.3	15959.6	96.4
3.93122	17712.5	17760.8	15949.1	48.3
3.93433	17560.6	17660.7	15938.6	100.1
3.93745	17458.3	17591.2	15928.2	132.9
3.94057	17312.1	17533.9	15917.7	221.8
3.94368	17263.7	17480.5	15907.2	216.8
3.9468	17123.9	17424.5	15896.7	300.6
3.94992	17098.4	17363.8	15886.2	265.4
3.95304	16993.8	17305.2	15875.6	311.4
3.95615	16975.7	17259.5	15865.1	283.8
3.95927	16900.3	17233.1	15854.6	332.8
3.96239	16914.8	17224.8	15844	310
3.9655	16825.9	17227.4	15833.5	401.5
3.96862	16861.3	17231.6	15823	370.3
3.97174	16811.9	17234.2	15812.4	422.3
3.97485	16849.6	17240.8	15801.9	391.2
3.97797	16814.6	17264.2	15791.3	449.6
3.98109	16885.1	17318.9	15780.7	433.8
3.9842	16871.9	17424.8	15770.2	552.9
3.98732	16942.8	17585.6	15759.6	642.8
3.99044	16954	17792.7	15749	838.7
3.99355	16997.6	18018.6	15738.4	1021
3.99667	17060.1	18219.6	15727.8	1159.5
3.99978	17110.3	18352.5	15717.3	1242.2
4.0029	17185.3	18405.5	15706.7	1220.2
4.00602	17253	18405	15696.1	1152
4.00913	17356.9	18391.8	15685.5	1034.9
4.01225	17427.3	18402	15674.9	974.7
4.01537	17615.3	18461.8	15664.3	846.5
4.01848	17738.1	18586.1	15653.7	848
4.0216	17980.4	18781.2	15643.1	800.8
4.02471	18201	19054.7	15632.5	853.7
4.02783	18587.4	19424.2	15621.9	836.8
4.03095	18945.6	19916.7	15611.3	971.1
4.03406	19554.3	20567.5	15600.7	1013.2
4.03718	20220.9	21420.3	15590.1	1199.4
4.0403	21228.1	22534.6	15579.5	1306.5
4.04341	22443.2	23984.9	15568.9	1541.7
4.04653	24131.7	25856.8	15558.3	1725.1
4.04964	26276.2	28247.1	15547.7	1970.9
4.05276	29255	31246.7	15537.1	1991.7
4.05588	32920.9	34895.2	15526.5	1974.3
4.05899	37502.6	39129.1	15515.9	1626.5
4.06211	42640.3	43727.4	15505.3	1087.1
4.06522	47770	48248.8	15494.7	478.8
4.06834	52286.9	51992.7	15484.1	-294.2
4.07145	54930.2	54116.4	15473.5	-813.8
4.07457	55538.2	54018.3	15462.9	-1519.9
4.07769	53613.5	51745.6	15452.3	-1867.9
4.0808	50249.1	47973	15441.7	-2276.1
4.08392	45708.4	43564.2	15431.1	-2144.2
4.08703	41178.4	39191.3	15420.5	-1987.1
4.09015	36705.1	35237.7	15410	-1467.4
4.09326	32968.5	31862	15399.4	-1106.5
4.09638	29825.9	29089.5	15388.8	-736.4
4.09949	27388.8	26874.4	15378.3	-514.4
4.10261	25391	25127.2	15367.7	-263.8
4.10572	23841.2	23738.9	15357.1	-102.3
4.10884	22580.3	22612.3	15346.6	32
4.11196	21585.3	21683.3	15336	98
4.11507	20732	20920.4	15325.5	188.4
4.11819	20046.8	20308.7	15315	261.9
4.1213	19472.8	19833.7	15304.4	360.9
4.12442	18996.3	19473.7	15293.9	477.4
4.12753	18594.3	19202.5	15283.4	608.2
4.13065	18220.6	18992	15272.9	771.4
4.13376	17958.6	18811.7	15262.3	853.1
4.13688	17733.2	18636	15251.8	902.8
4.13999	17582.4	18458.6	15241.4	876.2
4.14311	17429.8	18294.7	15230.9	864.9
4.14622	17388.4	18167.4	15220.4	779
4.14934	17321	18096.7	15209.9	775.7
4.15245	17376.1	18097.9	15199.4	721.8
4.15557	17418.6	18181.9	15189	763.3
4.15868	17621.7	18353.9	15178.5	732.2
4.1618	17827.5	18615.9	15168.1	788.4
4.16491	18180.3	18975	15157.7	794.7
4.16803	18546.2	19446.2	15147.2	900
4.17114	19079	20043.9	15136.8	964.9
4.17426	19596.5	20767.7	15126.4	1171.2
4.17737	20190	21590	15116	1400
4.18048	20684.7	22442.2	15105.6	1757.5
4.1836	21086.3	23201.3	15095.3	2115
4.18671	21314	23701	15084.9	2387
4.18983	21303.2	23794.2	15074.5	2491
4.19294	21114	23440	15064.2	2326
4.19606	20742.5	22729.1	15053.8	1986.6
4.19917	20235.6	21820.8	15043.5	1585.2
4.20229	19718.3	20865.8	15033.2	1147.5
4.2054	19150.8	19970.3	15022.9	819.5
4.20851	18646.8	19194.1	15012.6	547.3
4.21163	18193.4	18561.5	15002.3	368.1
4.21474	17769.3	18072.1	14992	302.8
4.21786	17442.5	17710.6	14981.8	268.1
4.22097	17143	17455.4	14971.5	312.4
4.22409	16883.4	17280.9	14961.3	397.5
4.2272	16655.3	17158.2	14951.1	502.9
4.23031	16499.6	17058.2	14940.9	558.6
4.23343	16320.5	16962.7	14930.7	642.2
4.23654	16218.3	16870.2	14920.5	651.9
4.23966	16102.2	16786.4	14910.3	684.2
4.24277	16029.3	16714.7	14900.2	685.4
4.24588	15937.4	16658.6	14890	721.2
4.249	15898	16617.4	14879.9	719.4
4.25211	15848.3	16588.2	14869.8	739.9
4.25523	15862.5	16567.5	14859.7	705
4.25834	15822.7	16552.5	14849.6	729.8
4.26145	15827.9	16541.2	14839.5	713.3
4.26457	15808.5	16531	14829.5	722.5
4.26768	15845.9	16517.5	14819.4	671.6
4.27079	15821.1	16498.2	14809.4	677.1
4.27391	15848.3	16479.1	14799.4	630.8
4.27702	15862.6	16469.9	14789.4	607.3
4.28014	15843.1	16475.3	14779.4	632.2
4.28325	15874.4	16493.6	14769.5	619.2
4.28636	15869.5	16520.5	14759.5	651
4.28948	15911.5	16556.3	14749.6	644.8
4.29259	15924.8	16605	14739.7	680.2
4.2957	15967.3	16670.6	14729.8	703.3
4.29882	15977.3	16752.5	14719.9	775.2
4.30193	16029.4	16843.3	14710	813.9
4.30504	16065.8	16931.5	14700.2	865.7
4.30816	16161.3	17008.2	14690.4	846.9
4.31127	16197.9	17066.9	14680.5	869
4.31438	16307	17102.8	14670.7	795.8
4.3175	16359.4	17119.1	14661	759.7
4.32061	16474.4	17130.4	14651.2	656
4.32372	16540.1	17154.6	14641.5	614.5
4.32684	16698.5	17204.4	14631.8	505.9
4.32995	16799.8	17286.7	14622	486.9
4.33306	16955.7	17405.6	14612.4	449.9
4.33617	17119.4	17563.5	14602.7	444.1
4.33929	17321.4	17759.4	14593.1	438
4.3424	17536.2	17990.2	14583.4	454
4.34551	17814.8	18253.1	14573.8	438.3
4.34863	18144.7	18547.9	14564.2	403.2
4.35174	18504.2	18880.7	14554.7	376.5
4.35485	19004.5	19267.8	14545.1	263.3
4.35796	19536.1	19734	14535.6	197.9
4.36108	20248	20312.6	14526.1	64.6
4.36419	21074.8	21046.1	14516.6	-28.7
4.3673	22185.6	21984.2	14507.1	-201.4
4.37041	23399.6	23182.2	14497.7	-217.4
4.37353	25055.4	24703.8	14488.3	-351.6
4.37664	27006	26619.6	14478.9	-386.4
4.37975	29548.3	28997.9	14469.5	-550.4
4.38287	32496	31896.6	14460.1	-599.4
4.38598	36109.9	35356.7	14450.8	-753.2
4.38909	39975.5	39376.1	14441.5	-599.4
4.3922	44333	43861.3	14432.2	-471.7
4.39531	48474.6	48576.9	14422.9	102.3
4.39843	52565.3	53138.9	14413.7	573.6
4.40154	56135	57122.4	14404.4	987.4
4.40465	59225.2	60286.3	14395.2	1061.1
4.40776	62093.2	62753.7	14386	660.5
4.41088	64708.1	64944.2	14376.9	236.1
4.41399	67549.5	67286.1	14367.7	-263.4
4.4171	69973.2	69935.3	14358.6	-37.9
4.42021	72219.3	72644.6	14349.5	425.3
4.42332	73108.5	74778.1	14340.5	1669.6
4.42644	73100.6	75468.9	14331.4	2368.3
4.42955	71124.8	73975.8	14322.4	2851
4.43266	68057.4	70129.2	14313.4	2071.8
4.43577	63584.3	64471.5	14304.4	887.2
4.43888	58628.6	57917.2	14295.5	-711.4
4.442	53264.5	51303.1	14286.6	-1961.4
4.44511	48234.1	45181.6	14277.7	-3052.5
4.44822	43542.8	39836.9	14268.8	-3705.9
4.45133	39392.4	35369.5	14260	-4022.9
4.45444	35895.4	31769	14251.1	-4126.4
4.45756	32918.5	28961.7	14242.3	-3956.8
4.46067	30504.5	26840.2	14233.6	-3664.3
4.46378	28468.3	25288.4	14224.8	-3179.9
4.46689	26985.9	24204.7	14216.1	-2781.2
4.47	25716.4	23510.6	14207.4	-2205.8
4.47311	24890.5	23143.5	14198.7	-1747
4.47622	24281.3	23051.7	14190.1	-1229.6
4.47934	24113	23200.3	14181.4	-912.7
4.48245	24122.4	23575.4	14172.9	-547
4.48556	24586.8	24177.2	14164.3	-409.6
4.48867	25225.7	24994.7	14155.7	-231
4.49178	26181.5	25974.7	14147.2	-206.8
4.49489	27137.1	26998	14138.7	-139.1
4.498	28069.6	27875	14130.3	-194.6
4.50112	28542.3	28379.1	14121.8	-163.2
4.50423	28592.7	28327.4	14113.4	-265.3
4.50734	28061.5	27680.9	14105	-380.6
4.51045	27076.2	26571.5	14096.7	-504.7
4.51356	25794.3	25215.9	14088.4	-578.4
4.51667	24292.2	23806.2	14080.1	-486
4.51978	22913.1	22462.2	14071.8	-450.9
4.52289	21547.5	21244.6	14063.5	-302.9
4.526	20429.7	20183.3	14055.3	-246.4
4.52911	19392.4	19290.2	14047.1	-102.2
4.53223	18625.4	18558.6	14039	-66.8
4.53534	17882.6	17967.7	14030.8	85.1
4.53845	17391	17490.8	14022.7	99.8
4.54156	16927.1	17105	14014.7	177.9
4.54467	16576.4	16794.4	14006.6	218
4.54778	16280.6	16549.1	13998.6	268.5
4.55089	16044.4	16361.7	13990.6	317.3
4.554	15837.4	16225	13982.6	387.6
4.55711	15687.4	16130.4	13974.7	443
4.56022	15561.1	16066.5	13966.8	505.4
4.56333	15441.7	16019.6	13958.9	577.9
4.56644	15359.1	15976	13951.1	616.9
4.56955	15280	15927.1	13943.2	647.1
4.57266	15251.8	15874.8	13935.5	623
4.57577	15180.5	15829.2	13927.7	648.7
4.57888	15183.3	15801.6	13920	618.3
4.58199	15126.2	15800.2	13912.3	674
4.58511	15160.7	15829.7	13904.6	669
4.58822	15181.5	15892.3	13896.9	710.8
4.59133	15241	15989.1	13889.3	748.1
4.59444	15323.6	16120.8	13881.7	797.2
4.59755	15475.9	16289.5	13874.2	813.6
4.60066	15659.2	16501.7	13866.7	842.5
4.60377	15908.8	16767.1	13859.2	858.3
4.60688	16258.4	17093.7	13851.7	835.3
4.60999	16672.2	17483	13844.3	810.8
4.6131	17154.9	17923.4	13836.9	768.5
4.61621	17674.9	18383.6	13829.5	708.7
4.61932	18198.2	18808.3	13822.2	610.1
4.62243	18588.1	19127.1	13814.8	539
4.62554	18817.9	19267.3	13807.6	449.4
4.62865	18772	19194.5	13800.3	422.5
4.63176	18569.4	18930.8	13793.1	361.4
4.63486	18124.5	18539.1	13785.9	414.6
4.63797	17612.5	18091.6	13778.7	479.1
4.64108	17119.9	17646.3	13771.6	526.4
4.64419	16672.8	17239.6	13764.5	566.8
4.6473	16257.3	16889.9	13757.4	632.6
4.65041	15944.7	16605.8	13750.4	661.1
4.65352	15714.4	16390.7	13743.4	676.3
4.65663	15522.9	16242.3	13736.4	719.4
4.65974	15398.9	16152.5	13729.5	753.6
4.66285	15362.9	16111.3	13722.6	748.4
4.66596	15302.5	16107.9	13715.7	805.4
4.66907	15333.5	16132.3	13708.9	798.8
4.67218	15369.3	16177.2	13702	807.9
4.67529	15439.8	16243.6	13695.3	803.8
4.6784	15563.4	16341.3	13688.5	777.9
4.68151	15716.9	16485.3	13681.8	768.4
4.68462	15946.2	16696.2	13675.1	750
4.68772	16227.1	17002.7	13668.4	775.6
4.69083	16653	17439	13661.8	786
4.69394	17187.1	18041.9	13655.2	854.8
4.69705	17927.3	18845.6	13648.6	918.3
4.70016	18842.9	19876.8	13642.1	1033.9
4.70327	20079.6	21148.9	13635.6	1069.3
4.70638	21571.2	22655.1	13629.1	1083.9
4.70949	23468.5	24360.9	13622.7	892.4
4.7126	25538.4	26190.7	13616.3	652.3
4.71571	27815.5	28005.1	13609.9	189.6
4.71881	29821.3	29578	13603.6	-243.3
4.72192	31346.6	30617.9	13597.3	-728.7
4.72503	32006.2	30873.7	13591	-1132.5
4.72814	31698.1	30279.7	13584.8	-1418.4
4.73125	30440	29000.8	13578.6	-1439.2
4.73436	28591.6	27327.6	13572.4	-1264
4.73747	26504.7	25536.5	13566.2	-968.2
4.74057	24425.1	23820.7	13560.1	-604.4
4.74368	22659.3	22288.4	13554	-370.9
4.74679	21101.1	20986.4	13548	-114.7
4.7499	19960	19924.2	13542	-35.8
4.75301	18977.7	19091.1	13536	113.4
4.75612	18342.5	18464.7	13530	122.2
4.75922	17852.1	18019	13524.1	166.9
4.76233	17560.9	17732.4	13518.2	171.5
4.76544	17355.8	17591.9	13512.4	236.1
4.76855	17366.3	17595.5	13506.5	229.2
4.77166	17476.5	17752.7	13500.7	276.2
4.77477	17731.7	18079.8	13495	348.1
4.77787	18163.5	18592	13489.2	428.5
4.78098	18778.1	19296.3	13483.6	518.2
4.78409	19575.5	20184.2	13477.9	608.7
4.7872	20479.6	21224.9	13472.3	745.3
4.79031	21574.5	22356.4	13466.7	781.9
4.79341	22534.7	23478.5	13461.1	943.8
4.79652	23464.5	24448	13455.6	983.5
4.79963	23941.5	25091.6	13450.1	1150.1
4.80274	24178.4	25260.5	13444.6	1082.1
4.80584	23847.5	24906.5	13439.2	1059
4.80895	23327.5	24110.1	13433.8	782.6
4.81206	22426.1	23032.1	13428.4	606
4.81517	21490.7	21839.8	13423	349.1
4.81827	20431.7	20661.3	13417.7	229.6
4.82138	19460.8	19573.5	13412.5	112.7
4.82449	18612.3	18614.1	13407.2	1.8
4.8276	17818.1	17798.1	13402	-20
4.8307	17185.1	17127.8	13396.8	-57.3
4.83381	16596.2	16594.5	13391.7	-1.7
4.83692	16197.2	16179.7	13386.6	-17.5
4.84003	15760.2	15858.8	13381.5	98.6
4.84313	15479.2	15605.1	13376.4	125.9
4.84624	15201.7	15395.4	13371.4	193.7
4.84935	15021.3	15215	13366.4	193.7
4.85246	14795	15058.6	13361.5	263.6
4.85556	14662.1	14926.2	13356.6	264.1
4.85867	14516.5	14819	13351.7	302.5
4.86178	14437	14737.8	13346.8	300.8
4.86488	14332.4	14681.6	13342	349.2
4.86799	14239.3	14647.2	13337.2	407.9
4.8711	14203.4	14629.9	13332.4	426.5
4.87421	14129	14623.3	13327.7	494.3
4.87731	14125.3	14620.3	13323	495
4.88042	14054	14614.7	13318.3	560.7
4.88353	14073.9	14603.4	13313.7	529.5
4.88663	14024.8	14587.6	13309.1	562.8
4.88974	14055.4	14570.6	13304.5	515.2
4.89285	14017	14551.9	13300	534.9
4.89595	14057.4	14542.1	13295.5	484.7
4.89906	14050.2	14539.6	13291	489.4
4.90217	14085.7	14547	13286.6	461.3
4.90527	14094.9	14566.3	13282.2	471.4
4.90838	14118.8	14598.9	13277.8	480.1
4.91149	14166.6	14644.8	13273.4	478.2
4.91459	14197.7	14701.9	13269.1	504.2
4.9177	14265	14765.5	13264.8	500.5
4.9208	14279.4	14829.2	13260.6	549.8
4.92391	14394.9	14887.2	13256.3	492.3
4.92702	14416.9	14937.9	13252.1	521
4.93012	14522	14984.2	13248	462.2
4.93323	14576.2	15033.5	13243.9	457.3
4.93634	14705.8	15095.8	13239.8	390
4.93944	14809	15181.7	13235.7	372.7
4.94255	14960.7	15302.1	13231.6	341.4
4.94565	15142.3	15467.2	13227.6	324.9
4.94876	15320.7	15685.5	13223.7	364.8
4.95187	15571.2	15961.2	13219.7	390
4.95497	15867.5	16294.3	13215.8	426.8
4.95808	16206.3	16681.1	13211.9	474.8
4.96118	16585	17117	13208	532
4.96429	17105.3	17602.6	13204.2	497.3
4.9674	17683.5	18153.2	13200.4	469.7
4.9705	18412.2	18806.7	13196.7	394.5
4.97361	19232.3	19617.3	13192.9	385
4.97671	20346.2	20645.3	13189.2	299.1
4.97982	21552.8	21945	13185.5	392.2
4.98292	23132	23553.7	13181.9	421.7
4.98603	24942.7	25482.6	13178.3	539.9
4.98914	27111.5	27709.9	13174.7	598.4
4.99224	29641.4	30180.2	13171.1	538.8
4.99535	32518.5	32813.8	13167.6	295.3
4.99845	35665.7	35504.5	13164.1	-161.2
5.00156	38681.6	38086.2	13160.6	-595.4
5.00466	41420.8	40293.4	13157.2	-1127.4
5.00777	43236.1	41782.6	13153.8	-1453.5
5.01087	43940.5	42245.7	13150.4	-1694.8
5.01398	43341.7	41550.4	13147	-1791.3
5.01708	41589.4	39800.1	13143.7	-1789.3
5.02019	39028.9	37285.3	13140.4	-1743.6
5.02329	36142	34374.9	13137.1	-1767.1
5.0264	33192.7	31407.9	13133.9	-1784.8
5.0295	30449	28630	13130.7	-1819
5.03261	28004.4	26185.4	13127.5	-1819
5.03571	25971.4	24136.5	13124.4	-1834.9
5.03882	24234.7	22489.2	13121.2	-1745.5
5.04192	22926.9	21215.2	13118.1	-1711.7
5.04503	21857.9	20270.2	13115.1	-1587.7
5.04813	21048.5	19610.5	13112	-1438
5.05124	20470.7	19203.9	13109	-1266.8
5.05434	20154.9	19028.7	13106	-1126.2
5.05745	20069.2	19067.7	13103.1	-1001.5
5.06055	20113	19304.9	13100.1	-808.1
5.06366	20394.6	19720.2	13097.2	-674.4
5.06676	20813.4	20285	13094.3	-528.4
5.06987	21411	20953.4	13091.5	-457.6
5.07297	21939.7	21650.6	13088.7	-289.1
5.07608	22466.8	22265.4	13085.9	-201.4
5.07918	22735.1	22660.8	13083.1	-74.3
5.08228	22854.2	22716.2	13080.4	-138
5.08539	22555.7	22389.7	13077.6	-166
5.08849	22075.3	21739.1	13075	-336.2
5.0916	21397.1	20887.8	13072.3	-509.3
5.0947	20584.9	19962.8	13069.6	-622.1
5.09781	19772.2	19059.3	13067	-712.9
5.10091	18959.9	18235.1	13064.5	-724.8
5.10401	18285.7	17517.3	13061.9	-768.4
5.10712	17620.7	16912.7	13059.4	-708
5.11022	17104.2	16417.3	13056.8	-686.9
5.11333	16620.4	16022.7	13054.4	-597.7
5.11643	16306.1	15717.8	13051.9	-588.3
5.11953	15944.8	15488	13049.5	-456.8
5.12264	15726.4	15315.8	13047.1	-410.6
5.12574	15488.6	15183.5	13044.7	-305.1
5.12885	15351.1	15076.5	13042.3	-274.6
5.13195	15176.4	14987.1	13040	-189.3
5.13505	15062.2	14914.5	13037.7	-147.7
5.13816	15003.7	14859.8	13035.4	-143.9
5.14126	14891.5	14820.1	13033.1	-71.4
5.14436	14871.4	14788.7	13030.9	-82.7
5.14747	14786.6	14757.4	13028.7	-29.2
5.15057	14792.4	14719.9	13026.5	-72.5
5.15367	14721.3	14673.1	13024.3	-48.2
5.15678	14754.2	14620.4	13022.2	-133.8
5.15988	14689.5	14570.1	13020	-119.4
5.16298	14751.6	14530.5	13017.9	-221.1
5.16609	14729.2	14507.5	13015.9	-221.7
5.16919	14767	14505.3	13013.8	-261.7
5.17229	14806.4	14527	13011.8	-279.4
5.1754	14844.8	14573.7	13009.8	-271.1
5.1785	14945.1	14644	13007.8	-301.1
5.1816	14983.4	14734.3	13005.8	-249.1
5.18471	15105.2	14839.8	13003.9	-265.4
5.18781	15167.8	14954.5	13002	-213.3
5.19091	15320.2	15072.4	13000.1	-247.8
5.19402	15365.3	15188.8	12998.2	-176.5
5.19712	15521.3	15303.9	12996.4	-217.4
5.20022	15578.4	15421.2	12994.5	-157.2
5.20333	15740.6	15544.3	12992.7	-196.3
5.20643	15881.2	15674.4	12990.9	-206.8
5.20953	16055.4	15813.3	12989.2	-242.1
5.21263	16259.4	15970.2	12987.4	-289.2
5.21574	16487.5	16164.2	12985.7	-323.3
5.21884	16875.2	16420.4	12984	-454.8
5.22194	17226.4	16765.6	12982.3	-460.8
5.22504	17785.4	17225.5	12980.6	-559.9
5.22815	18357.5	17824.5	12979	-533
5.23125	19242.1	18588.1	12977.4	-654
5.23435	20228.5	19544.8	12975.7	-683.7
5.23745	21478.5	20724.6	12974.2	-753.9
5.24056	22959.4	22149.8	12972.6	-809.6
5.24366	24735.1	23822.7	12971	-912.4
5.24676	26750.4	25709.2	12969.5	-1041.2
5.24986	28780	27721.6	12968	-1058.4
5.25297	30798.8	29700.7	12966.5	-1098.1
5.25607	32454.5	31420.3	12965	-1034.2
5.25917	33863.3	32641.8	12963.6	-1221.5
5.26227	34526	33219.7	12962.1	-1306.3
5.26537	34780.1	33184.7	12960.7	-1595.4
5.26848	34463.8	32721.8	12959.3	-1742
5.27158	33965.5	32055.9	12957.9	-1909.6
5.27468	33144	31343.6	12956.6	-1800.4
5.27778	32201	30626.5	12955.2	-1574.5
5.28088	31149	29842.7	12953.9	-1306.3
5.28399	30103.9	28883.4	12952.6	-1220.5
5.28709	28894.3	27677	12951.3	-1217.3
5.29019	27572.8	26247.2	12950	-1325.6
5.29329	26304.4	24699.3	12948.7	-1605.1
5.29639	24913	23158.9	12947.4	-1754.1
5.29949	23674	21721.3	12946.2	-1952.7
5.3026	22420.4	20438.4	12945	-1982
5.3057	21340.8	19328.1	12943.8	-2012.7
5.3088	20362.1	18389.3	12942.6	-1972.8
5.3119	19551.9	17613.3	12941.4	-1938.6
5.315	18864.9	16988.1	12940.3	-1876.8
5.3181	18293.9	16500.1	12939.1	-1793.8
5.3212	17803.1	16134.2	12938	-1668.9
5.32431	17415.6	15874.5	12936.9	-1541.1
5.32741	17129	15706.3	12935.8	-1422.7
5.33051	16836.1	15616	12934.7	-1220.1
5.33361	16676.5	15590.2	12933.6	-1086.3
5.33671	16476.9	15614.2	12932.6	-862.7
5.33981	16371.2	15671.2	12931.5	-700
5.34291	16235.4	15740.4	12930.5	-495
5.34601	16143.1	15796.5	12929.5	-346.6
5.34911	16049	15813.3	12928.5	-235.7
5.35222	15956.8	15772.4	12927.5	-184.4
5.35532	15853.7	15670.4	12926.5	-183.3
5.35842	15760.6	15518.1	12925.5	-242.5
5.36152	15652.8	15333.7	12924.6	-319.1
5.36462	15542.4	15134.6	12923.6	-407.8
5.36772	15472.7	14934.7	12922.7	-538
5.37082	15335.5	14745.8	12921.8	-589.7
5.37392	15211.3	14576.6	12920.9	-634.7
5.37702	15078.6	14431.8	12920	-646.8
5.38012	14985.5	14310.8	12919.1	-674.7
5.38322	14841.6	14209.8	12918.2	-631.8
5.38632	14746.7	14125.4	12917.3	-621.3
5.38942	14671.2	14055.8	12916.5	-615.4
5.39252	14656.4	14001.9	12915.6	-654.5
5.39562	14561.5	13965.9	12914.8	-595.6
5.39872	14509.5	13950.5	12914	-559
5.40183	14501	13956.7	12913.2	-544.3
5.40493	14463.8	13982.5	12912.4	-481.3
5.40803	14449.9	14023	12911.6	-426.9
5.41113	14413.4	14070.3	12910.8	-343.1
5.41423	14430.4	14116.1	12910	-314.3
5.41733	14396.7	14154.9	12909.2	-241.8
5.42043	14445.1	14185.5	12908.5	-259.6
5.42353	14417	14209.8	12907.7	-207.2
5.42663	14480.7	14230.4	12907	-250.3
5.42973	14457.7	14249.4	12906.2	-208.3
5.43283	14535	14266.8	12905.5	-268.2
5.43593	14557.9	14280.4	12904.8	-277.5
5.43903	14606.8	14287.8	12904.1	-319
5.44212	14655.9	14289.7	12903.4	-366.2
5.44522	14683.5	14290.9	12902.7	-392.6
5.44832	14764.9	14296.2	12902	-468.7
5.45142	14767.9	14307.8	12901.3	-460.1
5.45452	14821.3	14325.9	12900.6	-495.4
5.45762	14799.2	14350.1	12899.9	-449.1
5.46072	14863.3	14380.7	12899.3	-482.6
5.46382	14867.7	14418.6	12898.6	-449.1
5.46692	14941.9	14465	12897.9	-476.9
5.47002	14987.5	14520.1	12897.3	-467.4
5.47312	15058.2	14583	12896.6	-475.2
5.47622	15162.2	14652.5	12896	-509.7
5.47932	15264.5	14729.7	12895.4	-534.8
5.48242	15427.6	14820.4	12894.7	-607.2
5.48552	15541.5	14934.8	12894.1	-606.7
5.48862	15806	15084.8	12893.5	-721.2
5.49172	16020.4	15281.7	12892.8	-738.7
5.49481	16359.1	15535.6	12892.2	-823.5
5.49791	16656	15858.5	12891.6	-797.5
5.50101	17159.4	16266.1	12891	-893.3
5.50411	17722.6	16776.9	12890.4	-945.7
5.50721	18364.7	17411.2	12889.8	-953.5
5.51031	19209.5	18190.2	12889.2	-1019.3
5.51341	20110.5	19135.6	12888.6	-974.9
5.51651	21356.6	20266.2	12888	-1090.4
5.51961	22617.9	21589.2	12887.4	-1028.7
5.5227	24126.9	23087.4	12886.8	-1039.5
5.5258	25498.1	24705.8	12886.2	-792.3
5.5289	27057.8	26338.7	12885.6	-719.1
5.532	28188.7	27822.2	12885	-366.5
5.5351	29080.3	28952.4	12884.4	-127.9
5.5382	29457.9	29529.2	12883.9	71.3
5.54129	29312	29432.1	12883.3	120.1
5.54439	28840.7	28684.2	12882.7	-156.5
5.54749	27814.2	27438.6	12882.1	-375.6
5.55059	26777.5	25913.2	12881.5	-864.3
5.55369	25398.2	24308.4	12880.9	-1089.8
5.55679	24192.2	22767.2	12880.3	-1425
5.55988	22939.6	21375.7	12879.7	-1563.9
5.56298	21927.4	20180.1	12879.1	-1747.3
5.56608	20974.2	19202.2	12878.6	-1772
5.56918	20241.8	18448.1	12878	-1793.7
5.57228	19668.8	17910.7	12877.4	-1758.1
5.57537	19178.2	17570.4	12876.8	-1607.8
5.57847	18932.4	17398.5	12876.2	-1533.9
5.58157	18641.6	17359.6	12875.6	-1282
5.58467	18606.6	17414.6	12875	-1192
5.58777	18492.7	17525.6	12874.4	-967.1
5.59086	18515.8	17652.4	12873.8	-863.4
5.59396	18475.2	17758.5	12873.2	-716.7
5.59706	18429.8	17793.2	12872.5	-636.6
5.60016	18308.8	17714.3	12871.9	-594.5
5.60325	18077.9	17503.6	12871.3	-574.3
5.60635	17820.5	17177	12870.7	-643.5
5.60945	17437.1	16776.7	12870.1	-660.4
5.61255	17082.1	16351.1	12869.4	-731
5.61564	16658.8	15938.4	12868.8	-720.4
5.61874	16291.9	15562.4	12868.1	-729.5
5.62184	15936.4	15234.2	12867.5	-702.2
5.62494	15645.5	14956.7	12866.8	-688.8
5.62803	15337.6	14728.1	12866.2	-609.5
5.63113	15106.8	14544.4	12865.5	-562.4
5.63423	14926.7	14401.4	12864.9	-525.3
5.63732	14746.5	14294.6	12864.2	-451.9
5.64042	14616	14219.3	12863.5	-396.7
5.64352	14463.5	14171	12862.8	-292.5
5.64662	14418.2	14144.7	12862.1	-273.5
5.64971	14287.9	14135.2	12861.4	-152.7
5.65281	14247.5	14136.3	12860.7	-111.2
5.65591	14167.6	14141.2	12860	-26.4
5.659	14130.6	14144.3	12859.3	13.7
5.6621	14084.4	14141.7	12858.6	57.3
5.6652	14056.8	14131.9	12857.9	75.1
5.66829	14029.2	14114.8	12857.1	85.6
5.67139	13999	14092.2	12856.4	93.2
5.67449	13985.5	14067.7	12855.6	82.2
5.67758	13965.1	14043.9	12854.8	78.8
5.68068	13974.1	14021.6	12854.1	47.5
5.68378	13958.5	14000.6	12853.3	42.1
5.68687	13973.5	13980.5	12852.5	7
5.68997	13988.6	13963.1	12851.7	-25.5
5.69306	14000.1	13951.9	12850.9	-48.2
5.69616	14017.7	13951.1	12850.1	-66.6
5.69926	14067.7	13963.9	12849.2	-103.8
5.70235	14097.6	13993.1	12848.4	-104.5
5.70545	14175.3	14041.6	12847.5	-133.7
5.70855	14254.5	14111.9	12846.7	-142.6
5.71164	14313.6	14206.2	12845.8	-107.4
5.71474	14451.1	14325.9	12844.9	-125.2
5.71783	14599.3	14472.1	12844.1	-127.2
5.72093	14778.1	14646.1	12843.1	-132
5.72403	14967.2	14852.5	12842.2	-114.7
5.72712	15275.3	15100.5	12841.3	-174.8
5.73022	15588.9	15402	12840.4	-186.9
5.73331	15994.9	15768.6	12839.4	-226.3
5.73641	16452.8	16209.3	12838.5	-243.5
5.7395	16983.8	16726.8	12837.5	-257
5.7426	17613.1	17314.7	12836.5	-298.4
5.7457	18213.4	17949.1	12835.5	-264.3
5.74879	18861.1	18587.1	12834.5	-274
5.75189	19365	19169.2	12833.5	-195.8
5.75498	19850.4	19629.4	12832.5	-221
5.75808	20067.2	19909.8	12831.4	-157.4
5.76117	20226.6	19972.5	12830.3	-254.1
5.76427	20063.1	19809.6	12829.3	-253.5
5.76736	19810.1	19448.2	12828.2	-361.9
5.77046	19430.4	18945.1	12827.1	-485.3
5.77355	18957.4	18369	12826	-588.4
5.77665	18510.8	17781.4	12824.8	-729.4
5.77974	17944.2	17224.9	12823.7	-719.3
5.78284	17513.7	16724.5	12822.5	-789.2
5.78593	17031.4	16292	12821.4	-739.4
5.78903	16672.3	15931	12820.2	-741.3
5.79212	16279.1	15639.8	12819	-639.3
5.79522	16029.8	15413.3	12817.7	-616.5
5.79831	15814.9	15245.4	12816.5	-569.5
5.80141	15627	15132.1	12815.3	-494.9
5.8045	15556.4	15072.9	12814	-483.5
5.8076	15460.4	15070.6	12812.7	-389.8
5.81069	15561.9	15129.1	12811.4	-432.8
5.81379	15607.6	15251.5	12810.1	-356.1
5.81688	15799.5	15438.6	12808.8	-360.9
5.81998	15938.5	15688.3	12807.4	-250.2
5.82307	16231.8	15993.3	12806.1	-238.5
5.82616	16504.8	16338.9	12804.7	-165.9
5.82926	16728.2	16701.2	12803.3	-27
5.83235	16957	17048.4	12801.9	91.4
5.83545	17073.2	17344.1	12800.4	270.9
5.83854	17206.8	17553.1	12799	346.3
5.84164	17123	17643.7	12797.5	520.7
5.84473	17055	17594.2	12796	539.2
5.84782	16842.5	17402.5	12794.5	560
5.85092	16630.7	17092.6	12793	461.9
5.85401	16357.5	16708.1	12791.4	350.6
5.85711	16034.2	16295.7	12789.9	261.5
5.8602	15784.6	15892.4	12788.3	107.8
5.86329	15438	15521.6	12786.7	83.6
5.86639	15230.2	15195.4	12785.1	-34.8
5.86948	14951.5	14919.3	12783.5	-32.2
5.87258	14786.9	14694.6	12781.8	-92.3
5.87567	14592.3	14519.7	12780.1	-72.6
5.87876	14466.8	14389.8	12778.4	-77
5.88186	14365.1	14298.2	12776.7	-66.9
5.88495	14253.5	14237	12775	-16.5
5.88804	14214.8	14198.7	12773.2	-16.1
5.89114	14104.8	14175.5	12771.5	70.7
5.89423	14121.6	14160.6	12769.7	39
5.89732	14051.2	14149.9	12767.9	98.7
5.90042	14060.8	14143.5	12766	82.7
5.90351	14028.2	14143.8	12764.2	115.6
5.9066	14059.2	14154.5	12762.3	95.3
5.9097	14081.5	14179.6	12760.4	98.1
5.91279	14094.2	14223.6	12758.5	129.4
5.91588	14193	14290	12756.6	97
5.91898	14205.8	14381.1	12754.6	175.3
5.92207	14316.6	14497.3	12752.6	180.7
5.92516	14373.6	14637.3	12750.6	263.7
5.92826	14519.2	14797	12748.6	277.8
5.93135	14610	14968.1	12746.5	358.1
5.93444	14719	15138.5	12744.5	419.5
5.93753	14871.6	15293.8	12742.4	422.2
5.94063	14927.4	15421.1	12740.3	493.7
5.94372	15094.9	15513.7	12738.1	418.8
5.94681	15180.6	15576.4	12736	395.8
5.94991	15316.2	15626.2	12733.8	310
5.953	15465.1	15686.7	12731.6	221.6
5.95609	15616.9	15781.3	12729.4	164.4
5.95918	15894.7	15929.2	12727.1	34.5
5.96228	16095.5	16146.5	12724.9	51
5.96537	16567.4	16447.3	12722.6	-120.1
5.96846	16880.5	16846.9	12720.2	-33.6
5.97155	17523.8	17362.1	12717.9	-161.7
5.97464	18191	18010.7	12715.5	-180.3
5.97774	18974	18808.4	12713.2	-165.6
5.98083	19922.6	19764.3	12710.7	-158.3
5.98392	21036	20876.9	12708.3	-159.1
5.98701	22246.6	22131.1	12705.9	-115.5
5.99011	23448.3	23499.3	12703.4	51
5.9932	24829.4	24944.5	12700.9	115.1
5.99629	26185.6	26420	12698.3	234.4
5.99938	27633.8	27866.5	12695.8	232.7
6.00247	29105.6	29211.1	12693.2	105.5
6.00556	30418	30367	12690.6	-51
6.00866	31505.8	31229.7	12688	-276.1
6.01175	32174.1	31676.5	12685.3	-497.6
6.01484	32326.5	31597.3	12682.6	-729.2
6.01793	31867.3	30948.8	12679.9	-918.5
6.02102	30946.5	29790.2	12677.2	-1156.3
6.02411	29600.6	28266.6	12674.5	-1334
6.02721	27995	26557.6	12671.7	-1437.4
6.0303	26300.3	24825.8	12668.9	-1474.5
6.03339	24676.3	23190.5	12666.1	-1485.8
6.03648	23131.4	21725	12663.2	-1406.4
6.03957	21835.4	20466	12660.3	-1369.4
6.04266	20693.8	19426.1	12657.4	-1267.7
6.04575	19786	18602.5	12654.5	-1183.5
6.04885	19047.2	17982	12651.5	-1065.2
6.05194	18513.6	17544.1	12648.6	-969.5
6.05503	18078.8	17261.5	12645.6	-817.3
6.05812	17752.4	17101.3	12642.5	-651.1
6.06121	17518.1	17024.6	12639.5	-493.5
6.0643	17310.8	16988.8	12636.4	-322
6.06739	17127.1	16951.4	12633.3	-175.7
6.07048	16841.8	16875.9	12630.2	34.1
6.07357	16601.2	16739.3	12627	138.1
6.07666	16273.9	16535.5	12623.8	261.6
6.07975	15973.7	16274.9	12620.6	301.2
6.08285	15539.6	15978.8	12617.4	439.2
6.08594	15178.2	15670.8	12614.1	492.6
6.08903	14892.7	15370	12610.8	477.3
6.09212	14532.4	15088.5	12607.5	556.1
6.09521	14272.8	14833	12604.1	560.2
6.0983	13983.6	14605.9	12600.8	622.3
6.10139	13817.7	14407.3	12597.4	589.6
6.10448	13545.2	14235.9	12593.9	690.7
6.10757	13388	14090.3	12590.5	702.3
6.11066	13268	13969.4	12587	701.4
6.11375	13094.7	13871.6	12583.5	776.9
6.11684	13036.7	13795.2	12580	758.5
6.11993	12822.7	13737.9	12576.4	915.2
6.12302	12863.7	13697.5	12572.8	833.8
6.12611	12559.7	13671.7	12569.2	1112
6.1292	12697.1	13659.1	12565.6	962
6.13229	12694.3	13660.3	12561.9	966
6.13538	12693.5	13675.1	12558.2	981.6
6.13847	12718.1	13704.4	12554.5	986.3
6.14156	12735.3	13746.7	12550.8	1011.4
6.14465	12781.2	13800.3	12547	1019.1
6.14774	12813.3	13863.4	12543.2	1050.1
6.15083	12859.2	13935	12539.4	1075.8
6.15392	12929.7	14014.6	12535.5	1084.9
6.15701	12950	14100.8	12531.6	1150.8
6.1601	13036.9	14189	12527.7	1152.1
6.16319	13021.1	14269.9	12523.8	1248.8
6.16628	13110.9	14329.8	12519.8	1218.9
6.16937	13036.4	14354.3	12515.8	1317.9
6.17245	13051.4	14333.1	12511.8	1281.7
6.17554	12966.6	14265.8	12507.8	1299.2
6.17863	12929.7	14163.1	12503.7	1233.4
6.18172	12861.6	14041.8	12499.6	1180.2
6.18481	12756.6	13919.1	12495.5	1162.5
6.1879	12690	13808	12491.3	1118
6.19099	12413.8	13716.5	12487.1	1302.7
6.19408	12484.2	13647.5	12482.9	1163.3
6.19717	12467.7	13599	12478.7	1131.3
6.20026	12429.1	13565.6	12474.4	1136.5
6.20334	12396.3	13539.5	12470.1	1143.2
6.20643	12382.2	13513.1	12465.8	1130.9
6.20952	12320.9	13482	12461.5	1161.1
6.21261	12318.8	13446.2	12457.1	1127.4
6.2157	12287	13409.2	12452.7	1122.2
6.21879	12258	13375.6	12448.3	1117.6
6.22188	12268.3	13348.8	12443.8	1080.5
6.22497	12237.6	13330	12439.4	1092.4
6.22805	12227.8	13318.3	12434.9	1090.5
6.23114	12233.2	13311.2	12430.3	1078
6.23423	12219.6	13305.4	12425.8	1085.8
6.23732	12227.7	13299	12421.2	1071.3
6.24041	12249.9	13293.4	12416.6	1043.5
6.2435	12265.7	13293.1	12411.9	1027.4
6.24658	12308.7	13304.2	12407.3	995.5
6.24967	12332.4	13331.5	12402.6	999.1
6.25276	12401	13377.8	12397.9	976.8
6.25585	12479.3	13443.5	12393.1	964.2
6.25894	12540.6	13528.1	12388.3	987.5
6.26202	12644.3	13631.8	12383.5	987.5
6.26511	12793.8	13757.4	12378.7	963.6
6.2682	12980.4	13908.4	12373.9	928
6.27129	13162.9	14087.2	12369	924.3
6.27438	13369.8	14292.9	12364.1	923.1
6.27746	13641.6	14519.4	12359.1	877.8
6.28055	13895.2	14753.8	12354.2	858.6
6.28364	14126.8	14975.2	12349.2	848.4
6.28673	14310.2	15157.7	12344.2	847.5
6.28981	14482.5	15276.4	12339.2	793.9
6.2929	14474	15315.8	12334.1	841.8
6.29599	14432	15273.9	12329	841.9
6.29908	14303	15160.5	12323.9	857.5
6.30216	14130.4	14991.3	12318.8	860.9
6.30525	13911.8	14783.9	12313.6	872.1
6.30834	13697	14555.9	12308.4	858.9
6.31142	13482.8	14325.2	12303.2	842.4
6.31451	13297.9	14105.5	12297.9	807.6
6.3176	13096.6	13906.9	12292.7	810.3
6.32069	12947.6	13733.8	12287.4	786.2
6.32377	12813.6	13587.2	12282.1	773.6
6.32686	12713.5	13465.6	12276.7	752.1
6.32995	12630.3	13366.9	12271.3	736.6
6.33303	12541.6	13288.5	12265.9	746.9
6.33612	12470.2	13227.8	12260.5	757.6
6.33921	12452.6	13182.8	12255.1	730.2
6.34229	12408.7	13151.7	12249.6	743
6.34538	12379.9	13133.3	12244.1	753.4
6.34847	12373.7	13126.4	12238.6	752.7
6.35155	12370.2	13130.3	12233.1	760.1
6.35464	12368.7	13144	12227.5	775.3
6.35773	12366.2	13165.9	12221.9	799.7
6.36081	12394.9	13193.8	12216.3	798.9
6.3639	12439.8	13225.3	12210.7	785.5
6.36699	12456.3	13259.3	12205	803
6.37007	12488.2	13295.9	12199.3	807.7
6.37316	12554.6	13335.8	12193.6	781.2
6.37624	12613	13380.5	12187.9	767.5
6.37933	12674.7	13432.6	12182.1	757.9
6.38242	12779.2	13495.4	12176.3	716.2
6.3855	12894.9	13572.5	12170.5	677.6
6.38859	12987.5	13667.6	12164.7	680.1
6.39167	13120.7	13785.6	12158.8	664.9
6.39476	13330.3	13931.8	12153	601.5
6.39785	13552.3	14111.6	12147.1	559.3
6.40093	13804.1	14331.8	12141.1	527.7
6.40402	14116.6	14600.6	12135.2	484
6.4071	14528.1	14928.2	12129.2	400.1
6.41019	15011	15325.6	12123.3	314.6
6.41327	15596.7	15802.1	12117.2	205.4
6.41636	16301.1	16363.9	12111.2	62.8
6.41944	17123.5	17011.7	12105.2	-111.8
6.42253	17994.2	17738.5	12099.1	-255.7
6.42562	18956.1	18524.7	12093	-431.4
6.4287	19960.6	19335.3	12086.9	-625.3
6.43179	20840.7	20121.1	12080.7	-719.6
6.43487	21686.8	20829	12074.6	-857.8
6.43796	22223.7	21419.9	12068.4	-803.8
6.44104	22678.1	21883.8	12062.2	-794.3
6.44413	22909.9	22238.1	12056	-671.8
6.44721	23069	22510.8	12049.7	-558.2
6.4503	23041.5	22718.4	12043.5	-323.1
6.45338	22928.3	22851.2	12037.2	-77.1
6.45647	22772.9	22871.7	12030.9	98.8
6.45955	22493.7	22728.7	12024.6	235
6.46264	22014.2	22383	12018.2	368.8
6.46572	21520.9	21831.7	12011.9	310.8
6.46881	20896.7	21115.4	12005.5	218.7
6.47189	20267.9	20304	11999.1	36.1
6.47498	19570	19473	11992.7	-97
6.47806	18893.4	18685	11986.2	-208.4
6.48114	18307.1	17983.1	11979.8	-324
6.48423	17754.3	17392.3	11973.3	-362
6.48731	17370	16924.1	11966.8	-445.9
6.4904	17019.5	16580	11960.3	-439.5
6.49348	16774.5	16354.7	11953.7	-419.8
6.49657	16605.3	16237.7	11947.2	-367.6
6.49965	16517.7	16212.7	11940.6	-305
6.50273	16447.1	16257.3	11934.1	-189.8
6.50582	16432.7	16341.4	11927.5	-91.3
6.5089	16402.6	16426.2	11920.8	23.6
6.51199	16308	16468.7	11914.2	160.7
6.51507	16168.3	16431	11907.5	262.7
6.51815	15999.4	16293.9	11900.9	294.5
6.52124	15746.5	16063.3	11894.2	316.8
6.52432	15473.5	15764	11887.5	290.5
6.52741	15145.6	15427	11880.8	281.4
6.53049	14834.2	15079.4	11874	245.2
6.53357	14504.4	14741.1	11867.3	236.7
6.53666	14211.4	14425.3	11860.5	213.9
6.53974	13957.9	14140.1	11853.8	182.2
6.54282	13711.9	13889.4	11847	177.5
[truncated: 501 more rows]

## Sheet: Fig. 4g
r	Observed G(r)		r	Calculated G(r)	Difference
0	0		9.99	-0.43684	-0.198		Note: The difference in Fig. 4g are offset by -2 for ease of viewing.
0.01	-0.16256		10	-0.49639	-0.1658
0.02	-0.32512		10.01	-0.55508	-0.13396
0.03	-0.46913		10.02	-0.61202	-0.10387
0.04	-0.60175		10.03	-0.6664	-0.07408
0.05	-0.72128		10.04	-0.71747	-0.04747
0.06	-0.79923		10.05	-0.76457	-0.02285
0.07	-0.87719		10.06	-0.80718	-0.00119
0.08	-0.89507		10.07	-0.84489	0.01627
0.09	-0.90313		10.08	-0.87744	0.03174
0.1	-0.87616		10.09	-0.90471	0.04193
0.11	-0.81114		10.1	-0.92671	0.04964
0.12	-0.7398		10.11	-0.94359	0.05294
0.13	-0.611		10.12	-0.95565	0.05247
0.14	-0.48221		10.13	-0.96327	0.04901
0.15	-0.32197		10.14	-0.96695	0.04167
0.16	-0.14945		10.15	-0.96725	0.03213
0.17	0.02869		10.16	-0.96479	0.01984
0.18	0.21777		10.17	-0.96023	0.00547
0.19	0.40685		10.18	-0.95421	-0.01033
0.2	0.58344		10.19	-0.94738	-0.02715
0.21	0.75948		10.2	-0.94034	-0.04469
0.22	0.91237		10.21	-0.93363	-0.06191
0.23	1.04838		10.22	-0.92774	-0.07905
0.24	1.17249		10.23	-0.92303	-0.0951
0.25	1.24844		10.24	-0.91979	-0.10978
0.26	1.3244		10.25	-0.91821	-0.12288
0.27	1.34303		10.26	-0.91837	-0.13409
0.28	1.3489		10.27	-0.92022	-0.14265
0.29	1.3246		10.28	-0.92366	-0.14963
0.3	1.26153		10.29	-0.92848	-0.1531
0.31	1.19517		10.3	-0.93439	-0.15483
0.32	1.0747		10.31	-0.94104	-0.15409
0.33	0.95424		10.32	-0.94806	-0.1502
0.34	0.80806		10.33	-0.95505	-0.14634
0.35	0.64963		10.34	-0.96157	-0.13708
0.36	0.48696		10.35	-0.96725	-0.12866
0.37	0.31425		10.36	-0.9717	-0.11741
0.38	0.14153		10.37	-0.9746	-0.1052
0.39	-0.02248		10.38	-0.97568	-0.09326
0.4	-0.1857		10.39	-0.97472	-0.07844
0.41	-0.33309		10.4	-0.9716	-0.06577
0.42	-0.4668		10.41	-0.96626	-0.05053
0.43	-0.59381		10.42	-0.95871	-0.03671
0.44	-0.68467		10.43	-0.94904	-0.02306
0.45	-0.77554		10.44	-0.93741	-0.00924
0.46	-0.82918		10.45	-0.92403	0.00306
0.47	-0.8721		10.46	-0.90916	0.01593
0.48	-0.89729		10.47	-0.89308	0.02759
0.49	-0.89546		10.48	-0.87611	0.03878
0.5	-0.89308		10.49	-0.85856	0.04955
0.51	-0.85665		10.5	-0.84072	0.0598
0.52	-0.82021		10.51	-0.82288	0.06957
0.53	-0.7711		10.52	-0.80528	0.07958
0.54	-0.71473		10.53	-0.78812	0.08871
0.55	-0.65744		10.54	-0.77152	0.09836
0.56	-0.59744		10.55	-0.75558	0.10789
0.57	-0.53744		10.56	-0.7403	0.11752
0.58	-0.48739		10.57	-0.72563	0.12762
0.59	-0.43876		10.58	-0.71146	0.13769
0.6	-0.40134		10.59	-0.69762	0.14808
0.61	-0.37535		10.6	-0.68389	0.15886
0.62	-0.35267		10.61	-0.67002	0.16956
0.63	-0.35536		10.62	-0.65572	0.18042
0.64	-0.35806		10.63	-0.64068	0.19134
0.65	-0.38203		10.64	-0.62462	0.20133
0.66	-0.41367		10.65	-0.60723	0.21202
0.67	-0.45383		10.66	-0.58825	0.22112
0.68	-0.50945		10.67	-0.56746	0.22999
0.69	-0.56508		10.68	-0.54467	0.23762
0.7	-0.63543		10.69	-0.51976	0.24368
0.71	-0.70616		10.7	-0.49266	0.24889
0.72	-0.77939		10.71	-0.46338	0.25191
0.73	-0.85431		10.72	-0.43198	0.25356
0.74	-0.92779		10.73	-0.39862	0.25331
0.75	-0.99597		10.74	-0.3635	0.2509
0.76	-1.06415		10.75	-0.32689	0.24666
0.77	-1.11912		10.76	-0.28911	0.24086
0.78	-1.17146		10.77	-0.25052	0.23219
0.79	-1.21395		10.78	-0.21153	0.22312
0.8	-1.24457		10.79	-0.17257	0.21093
0.81	-1.27344		10.8	-0.13406	0.19829
0.82	-1.28038		10.81	-0.09645	0.18448
0.83	-1.28732		10.82	-0.06016	0.16881
0.84	-1.27923		10.83	-0.0256	0.15479
0.85	-1.2645		10.84	0.00686	0.1371
0.86	-1.24465		10.85	0.03689	0.12184
0.87	-1.21357		10.86	0.06419	0.1056
0.88	-1.18249		10.87	0.08852	0.09018
0.89	-1.14314		10.88	0.1097	0.07657
0.9	-1.1032		10.89	0.12759	0.06228
0.91	-1.06291		10.9	0.14212	0.05136
0.92	-1.02233		10.91	0.15324	0.03998
0.93	-0.98292		10.92	0.16099	0.03142
0.94	-0.94914		10.93	0.16543	0.02449
0.95	-0.91536		10.94	0.16664	0.01906
0.96	-0.89126		10.95	0.16477	0.01642
0.97	-0.86969		10.96	0.15996	0.01449
0.98	-0.85418		10.97	0.1524	0.01532
0.99	-0.84729		10.98	0.14228	0.01733
1	-0.84086		10.99	0.12979	0.02121
1.01	-0.84789		11	0.11514	0.0267
1.02	-0.85493		11.01	0.09854	0.03313
1.03	-0.86859		11.02	0.08017	0.04132
1.04	-0.8858		11.03	0.06026	0.04959
1.05	-0.90417		11.04	0.03899	0.05918
1.06	-0.92566		11.05	0.01655	0.06899
1.07	-0.94715		11.06	-0.00684	0.07913
1.08	-0.96638		11.07	-0.03101	0.08971
1.09	-0.98535		11.08	-0.05574	0.09965
1.1	-0.9998		11.09	-0.08084	0.10996
1.11	-1.00994		11.1	-0.10609	0.11943
1.12	-1.01835		11.11	-0.13125	0.12863
1.13	-1.01525		11.12	-0.15609	0.13733
1.14	-1.01214		11.13	-0.18036	0.14527
1.15	-0.99793		11.14	-0.20376	0.15242
1.16	-0.98002		11.15	-0.22603	0.15935
1.17	-0.9573		11.16	-0.24684	0.16484
1.18	-0.9264		11.17	-0.26587	0.17053
1.19	-0.8955		11.18	-0.2828	0.17499
1.2	-0.85661		11.19	-0.29728	0.17859
1.21	-0.81764		11.2	-0.30896	0.1829
1.22	-0.77815		11.21	-0.31752	0.18407
1.23	-0.73834		11.22	-0.3226	0.18868
1.24	-0.70018		11.23	-0.32389	0.19001
1.25	-0.6676		11.24	-0.32107	0.19255
1.26	-0.63501		11.25	-0.31388	0.19503
1.27	-0.61478		11.26	-0.30205	0.19484
1.28	-0.59673		11.27	-0.28536	0.1993
1.29	-0.58781		11.28	-0.26364	0.19872
1.3	-0.58919		11.29	-0.23673	0.20302
1.31	-0.59242		11.3	-0.20455	0.2047
1.32	-0.61451		11.31	-0.16704	0.20649
1.33	-0.6366		11.32	-0.12419	0.21075
1.34	-0.67136		11.33	-0.07603	0.21011
1.35	-0.71131		11.34	-0.02265	0.2169
1.36	-0.75493		11.35	0.03583	0.21858
1.37	-0.80604		11.36	0.09925	0.22323
1.38	-0.85714		11.37	0.16741	0.22739
1.39	-0.90993		11.38	0.24007	0.22991
1.4	-0.96281		11.39	0.31699	0.23594
1.41	-1.01082		11.4	0.39786	0.23801
1.42	-1.05514		11.41	0.48238	0.24412
1.43	-1.09613		11.42	0.57022	0.24787
1.44	-1.12273		11.43	0.66103	0.25185
1.45	-1.14934		11.44	0.75445	0.2563
1.46	-1.15672		11.45	0.8501	0.25899
1.47	-1.15955		11.46	0.9476	0.26303
1.48	-1.15153		11.47	1.04654	0.26564
1.49	-1.12904		11.48	1.14651	0.26784
1.5	-1.10549		11.49	1.24709	0.26966
1.51	-1.06118		11.5	1.34784	0.27053
1.52	-1.01686		11.51	1.44833	0.27034
1.53	-0.96335		11.52	1.54809	0.27088
1.54	-0.90525		11.53	1.64665	0.26749
1.55	-0.84639		11.54	1.74353	0.26573
1.56	-0.78562		11.55	1.83822	0.26107
1.57	-0.72485		11.56	1.93021	0.25584
1.58	-0.6725		11.57	2.019	0.25118
1.59	-0.62101		11.58	2.10403	0.24137
1.6	-0.57987		11.59	2.18479	0.23584
1.61	-0.54801		11.6	2.26072	0.22269
1.62	-0.51999		11.61	2.3313	0.21268
1.63	-0.51428		11.62	2.396	0.20033
1.64	-0.50857		11.63	2.45429	0.18507
1.65	-0.52385		11.64	2.50569	0.17493
1.66	-0.54552		11.65	2.54971	0.15391
1.67	-0.57604		11.66	2.58592	0.14071
1.68	-0.62061		11.67	2.61391	0.12022
1.69	-0.66527		11.68	2.63334	0.10191
1.7	-0.72339		11.69	2.64389	0.08495
1.71	-0.78151		11.7	2.64533	0.06167
1.72	-0.84039		11.71	2.63747	0.04769
1.73	-0.89971		11.72	2.62019	0.02128
1.74	-0.95619		11.73	2.59346	0.00311
1.75	-1.00397		11.74	2.55732	-0.01819
1.76	-1.05174		11.75	2.51186	-0.03973
1.77	-1.08049		11.76	2.45729	-0.05592
1.78	-1.10629		11.77	2.39385	-0.07956
1.79	-1.11861		11.78	2.3219	-0.0947
1.8	-1.11667		11.79	2.24183	-0.1155
1.81	-1.11183		11.8	2.15414	-0.13197
1.82	-1.08238		11.81	2.05936	-0.147
1.83	-1.05293		11.82	1.95809	-0.16314
1.84	-1.00811		11.83	1.85097	-0.17385
1.85	-0.95748		11.84	1.7387	-0.18786
1.86	-0.90339		11.85	1.62201	-0.19744
1.87	-0.84277		11.86	1.50166	-0.20615
1.88	-0.78215		11.87	1.3784	-0.21336
1.89	-0.72514		11.88	1.25303	-0.21834
1.9	-0.66826		11.89	1.12632	-0.22171
1.91	-0.62137		11.9	0.99907	-0.22452
1.92	-0.58156		11.91	0.87201	-0.22335
1.93	-0.54731		11.92	0.7459	-0.22268
1.94	-0.53461		11.93	0.62143	-0.21935
1.95	-0.52191		11.94	0.49927	-0.21445
1.96	-0.53521		11.95	0.38005	-0.21088
1.97	-0.55403		11.96	0.26434	-0.20149
1.98	-0.58583		11.97	0.15264	-0.19613
1.99	-0.63384		11.98	0.04543	-0.18553
2	-0.68317		11.99	-0.0569	-0.17683
2.01	-0.75156		12	-0.15403	-0.16815
2.02	-0.81995		12.01	-0.2457	-0.15666
2.03	-0.89293		12.02	-0.3317	-0.15076
2.04	-0.96801		12.03	-0.41191	-0.13737
2.05	-1.0403		12.04	-0.48628	-0.12984
2.06	-1.10617		12.05	-0.5548	-0.12037
2.07	-1.17205		12.06	-0.61754	-0.11201
2.08	-1.21558		12.07	-0.67462	-0.10662
2.09	-1.25726		12.08	-0.72623	-0.0984
2.1	-1.27976		12.09	-0.77258	-0.09544
2.11	-1.28613		12.1	-0.81396	-0.0895
2.12	-1.28592		12.11	-0.85066	-0.08698
2.13	-1.2519		12.12	-0.88302	-0.08527
2.14	-1.21788		12.13	-0.91141	-0.08378
2.15	-1.15371		12.14	-0.93621	-0.08531
2.16	-1.08118		12.15	-0.9578	-0.0852
2.17	-0.9965		12.16	-0.97659	-0.08789
2.18	-0.89381		12.17	-0.99294	-0.0903
2.19	-0.79073		12.18	-1.00725	-0.09372
2.2	-0.67098		12.19	-1.01988	-0.09802
2.21	-0.55122		12.2	-1.03116	-0.10213
2.22	-0.43029		12.21	-1.0414	-0.10728
2.23	-0.30869		12.22	-1.0509	-0.11198
2.24	-0.19041		12.23	-1.0599	-0.11714
2.25	-0.08142		12.24	-1.0686	-0.12236
2.26	0.02756		12.25	-1.07719	-0.12752
2.27	0.1156		12.26	-1.08581	-0.13268
2.28	0.20084		12.27	-1.09455	-0.13784
2.29	0.27108		12.28	-1.10347	-0.14281
2.3	0.32645		12.29	-1.11261	-0.14795
2.31	0.3781		12.3	-1.12196	-0.15297
2.32	0.40296		12.31	-1.1315	-0.15806
2.33	0.42782		12.32	-1.14116	-0.16335
2.34	0.43314		12.33	-1.15088	-0.16861
2.35	0.43164		12.34	-1.16057	-0.17438
2.36	0.42323		12.35	-1.17011	-0.18029
2.37	0.40258		12.36	-1.17941	-0.18658
2.38	0.38194		12.37	-1.18835	-0.1933
2.39	0.35043		12.38	-1.19682	-0.2004
2.4	0.31871		12.39	-1.20472	-0.20787
2.41	0.28438		12.4	-1.21194	-0.21602
2.42	0.24833		12.41	-1.2184	-0.22403
2.43	0.21218		12.42	-1.22403	-0.2328
2.44	0.17565		12.43	-1.22874	-0.24152
2.45	0.13913		12.44	-1.23251	-0.25036
2.46	0.10252		12.45	-1.23528	-0.25977
2.47	0.06589		12.46	-1.23704	-0.26794
2.48	0.028		12.47	-1.23778	-0.27713
2.49	-0.01137		12.48	-1.2375	-0.28458
2.5	-0.05129		12.49	-1.2362	-0.29227
2.51	-0.09756		12.5	-1.23391	-0.29926
2.52	-0.14383		12.51	-1.23065	-0.30467
2.53	-0.19749		12.52	-1.22645	-0.31092
2.54	-0.25432		12.53	-1.22133	-0.31349
2.55	-0.31485		12.54	-1.21534	-0.31693
2.56	-0.38328		12.55	-1.20849	-0.3181
2.57	-0.4517		12.56	-1.20082	-0.31835
2.58	-0.5281		12.57	-1.19235	-0.31817
2.59	-0.605		12.58	-1.1831	-0.31529
2.6	-0.68223		12.59	-1.17307	-0.31317
2.61	-0.75971		12.6	-1.16228	-0.30801
2.62	-0.83512		12.61	-1.15073	-0.3031
2.63	-0.90108		12.62	-1.13841	-0.29706
2.64	-0.96703		12.63	-1.12532	-0.2899
2.65	-1.01215		12.64	-1.11143	-0.28314
2.66	-1.05203		12.65	-1.09674	-0.2743
2.67	-1.07495		12.66	-1.08122	-0.26628
2.68	-1.07434		12.67	-1.06485	-0.25694
2.69	-1.07171		12.68	-1.04758	-0.24771
2.7	-1.01922		12.69	-1.0294	-0.23835
2.71	-0.96673		12.7	-1.01027	-0.22807
2.72	-0.87631		12.71	-0.99015	-0.21878
2.73	-0.76622		12.72	-0.969	-0.20737
2.74	-0.64058		12.73	-0.94679	-0.19694
2.75	-0.4746		12.74	-0.92347	-0.18534
2.76	-0.30863		12.75	-0.89899	-0.17336
2.77	-0.10112		12.76	-0.87331	-0.16157
2.78	0.1111		12.77	-0.84637	-0.14745
2.79	0.33861		12.78	-0.81813	-0.13462
2.8	0.58035		12.79	-0.78853	-0.11867
2.81	0.82319		12.8	-0.75751	-0.10326
2.82	1.07285		12.81	-0.72502	-0.08663
2.83	1.32251		12.82	-0.69101	-0.06836
2.84	1.56038		12.83	-0.65541	-0.05119
2.85	1.79448		12.84	-0.61818	-0.03019
2.86	2.01439		12.85	-0.57927	-0.01086
2.87	2.21092		12.86	-0.53864	0.01056
2.88	2.40745		12.87	-0.49626	0.03188
2.89	2.54909		12.88	-0.45211	0.05282
2.9	2.69057		12.89	-0.40619	0.07498
2.91	2.7915		12.9	-0.35849	0.09537
2.92	2.86726		12.91	-0.30905	0.11667
2.93	2.92677		12.92	-0.25791	0.13645
2.94	2.93393		12.93	-0.20513	0.15514
2.95	2.94109		12.94	-0.15081	0.1727
2.96	2.89355		12.95	-0.09505	0.18866
2.97	2.83687		12.96	-0.03799	0.20253
2.98	2.75499		12.97	0.02023	0.21525
2.99	2.64543		12.98	0.07941	0.22484
3	2.53224		12.99	0.13936	0.23311
3.01	2.38487		13	0.19985	0.23911
3.02	2.23751		13.01	0.26065	0.2424
3.03	2.07499		13.02	0.3215	0.24546
3.04	1.90646		13.03	0.38212	0.24381
3.05	1.73616		13.04	0.44223	0.24267
3.06	1.56235		13.05	0.50154	0.23857
3.07	1.38855		13.06	0.55974	0.2336
3.08	1.22247		13.07	0.61654	0.22834
3.09	1.05674		13.08	0.67163	0.22036
3.1	0.90129		13.09	0.72471	0.21438
3.11	0.75341		13.1	0.77549	0.20487
3.12	0.6102		13.11	0.82368	0.19728
3.13	0.48616		13.12	0.86901	0.18889
3.14	0.36212		13.13	0.91121	0.18021
3.15	0.25965		13.14	0.95003	0.17382
3.16	0.16207		13.15	0.98524	0.16414
3.17	0.07605		13.16	1.01662	0.15829
3.18	0.00504		13.17	1.04398	0.14947
3.19	-0.0646		13.18	1.06714	0.1426
3.2	-0.11055		13.19	1.08593	0.13608
3.21	-0.15651		13.2	1.10024	0.12736
3.22	-0.18716		13.21	1.10993	0.12324
3.23	-0.21043		13.22	1.11494	0.11175
3.24	-0.22785		13.23	1.11519	0.10496
3.25	-0.23126		13.24	1.11065	0.09489
3.26	-0.23467		13.25	1.10132	0.08457
3.27	-0.22289		13.26	1.08722	0.0759
3.28	-0.20968		13.27	1.06841	0.06177
3.29	-0.18966		13.28	1.04497	0.05227
3.3	-0.1637		13.29	1.01703	0.03667
3.31	-0.13649		13.3	0.98475	0.02361
3.32	-0.10249		13.31	0.94833	0.00981
3.33	-0.06849		13.32	0.90799	-0.00547
3.34	-0.03268		13.33	0.86401	-0.01777
3.35	0.00367		13.34	0.8167	-0.03309
3.36	0.03843		13.35	0.76641	-0.04543
3.37	0.07072		13.36	0.71352	-0.05724
3.38	0.10287		13.37	0.65845	-0.06769
3.39	0.1246		13.38	0.60165	-0.07587
3.4	0.14634		13.39	0.5436	-0.08171
3.41	0.15784		13.4	0.4848	-0.0868
3.42	0.16341		13.41	0.42576	-0.08595
3.43	0.16396		13.42	0.36703	-0.08513
3.44	0.1497		13.43	0.30915	-0.07963
3.45	0.13544		13.44	0.25265	-0.07142
3.46	0.10326		13.45	0.19809	-0.06279
3.47	0.06847		13.46	0.14597	-0.04681
3.48	0.02493		13.47	0.09682	-0.0338
3.49	-0.02762		13.48	0.05111	-0.01338
3.5	-0.08147		13.49	0.00928	0.00563
3.51	-0.14557		13.5	-0.02826	0.02605
3.52	-0.20968		13.51	-0.06115	0.04929
3.53	-0.27575		13.52	-0.08907	0.06819
3.54	-0.34254		13.53	-0.11179	0.09316
3.55	-0.40672		13.54	-0.12909	0.11272
3.56	-0.46608		13.55	-0.14084	0.13346
3.57	-0.52544		13.56	-0.14697	0.15184
3.58	-0.56826		13.57	-0.14747	0.16689
3.59	-0.6106		13.58	-0.14238	0.18193
3.6	-0.6386		13.59	-0.13182	0.19149
3.61	-0.65672		13.6	-0.11596	0.2012
3.62	-0.66901		13.61	-0.09501	0.20635
3.63	-0.65959		13.62	-0.06926	0.20912
3.64	-0.65018		13.63	-0.03903	0.20954
3.65	-0.61909		13.64	-0.00467	0.20641
3.66	-0.58361		13.65	0.03341	0.20272
3.67	-0.53916		13.66	0.07479	0.19574
3.68	-0.48381		13.67	0.11901	0.18852
3.69	-0.42775		13.68	0.1656	0.1797
3.7	-0.36252		13.69	0.21406	0.17022
3.71	-0.29729		13.7	0.26391	0.16127
3.72	-0.2336		13.71	0.31463	0.15147
3.73	-0.17061		13.72	0.36573	0.14392
3.74	-0.11206		13.73	0.41671	0.13648
3.75	-0.06337		13.74	0.46708	0.13067
3.76	-0.01469		13.75	0.51636	0.12653
3.77	0.01146		13.76	0.5641	0.12388
3.78	0.03592		13.77	0.60984	0.12304
3.79	0.04379		13.78	0.65316	0.12462
3.8	0.03807		13.79	0.69366	0.12649
3.81	0.02706		13.8	0.73097	0.13118
3.82	-0.00984		13.81	0.76474	0.13641
3.83	-0.04675		13.82	0.79464	0.1424
3.84	-0.10512		13.83	0.8204	0.15147
3.85	-0.16922		13.84	0.84176	0.15651
3.86	-0.2411		13.85	0.8585	0.16617
3.87	-0.32423		13.86	0.87045	0.17149
3.88	-0.4076		13.87	0.87745	0.17839
3.89	-0.49905		13.88	0.87941	0.1852
3.9	-0.59051		13.89	0.87627	0.18761
3.91	-0.68006		13.9	0.86801	0.19514
3.92	-0.76858		13.91	0.85466	0.19271
3.93	-0.85367		13.92	0.83628	0.19485
3.94	-0.92944		13.93	0.81299	0.19309
3.95	-1.0052		13.94	0.78495	0.18995
3.96	-1.06355		13.95	0.75234	0.18864
3.97	-1.11972		13.96	0.7154	0.18136
3.98	-1.16439		13.97	0.67441	0.17814
3.99	-1.19795		13.98	0.62966	0.17027
4	-1.22871		13.99	0.58149	0.1641
4.01	-1.24048		14	0.53026	0.15798
4.02	-1.25226		14.01	0.47635	0.15086
4.03	-1.25061		14.02	0.42015	0.1458
4.04	-1.24445		14.03	0.36207	0.13953
4.05	-1.23373		14.04	0.3025	0.13473
4.06	-1.21518		14.05	0.24187	0.13064
4.07	-1.19662		14.06	0.18057	0.12707
4.08	-1.17138		14.07	0.11899	0.12421
4.09	-1.14605		14.08	0.05751	0.12224
4.1	-1.11922		14.09	-0.00353	0.11982
4.11	-1.09141		14.1	-0.0638	0.11884
4.12	-1.06348		14.11	-0.12298	0.11696
4.13	-1.03517		14.12	-0.18082	0.11512
4.14	-1.00686		14.13	-0.23707	0.11284
4.15	-0.97761		14.14	-0.29152	0.10914
4.16	-0.94818		14.15	-0.344	0.10532
4.17	-0.91695		14.16	-0.39434	0.09938
4.18	-0.88366		14.17	-0.44244	0.0927
4.19	-0.84969		14.18	-0.48821	0.0841
4.2	-0.80864		14.19	-0.53158	0.07391
4.21	-0.76758		14.2	-0.5725	0.06245
4.22	-0.71847		14.21	-0.61095	0.04861
4.23	-0.66601		14.22	-0.64692	0.03496
4.24	-0.60915		14.23	-0.68041	0.01884
4.25	-0.54321		14.24	-0.71144	0.00302
4.26	-0.47728		14.25	-0.74002	-0.01374
4.27	-0.39909		14.26	-0.7662	-0.03122
4.28	-0.32022		14.27	-0.78999	-0.04644
4.29	-0.23604		14.28	-0.81144	-0.06402
4.3	-0.14779		14.29	-0.83058	-0.07631
4.31	-0.05898		14.3	-0.84744	-0.08991
4.32	0.0323		14.31	-0.86207	-0.10043
4.33	0.12358		14.32	-0.8745	-0.10797
4.34	0.21072		14.33	-0.88479	-0.1162
4.35	0.29686		14.34	-0.89299	-0.1164
4.36	0.37715		14.35	-0.89915	-0.11864
4.37	0.44955		14.36	-0.90334	-0.11427
4.38	0.52098		14.37	-0.90563	-0.10889
4.39	0.57216		14.38	-0.90611	-0.10161
4.4	0.62334		14.39	-0.90488	-0.08965
4.41	0.65716		14.4	-0.90205	-0.07929
4.42	0.68225		14.41	-0.89774	-0.06302
4.43	0.69951		14.42	-0.89208	-0.04799
4.44	0.69718		14.43	-0.88522	-0.03168
4.45	0.69484		14.44	-0.87733	-0.0148
4.46	0.67006		14.45	-0.86857	0.0013
4.47	0.64291		14.46	-0.85911	0.01701
4.48	0.60599		14.47	-0.84914	0.0322
4.49	0.56022		14.48	-0.83883	0.04456
4.5	0.51303		14.49	-0.82836	0.0563
4.51	0.45742		14.5	-0.81791	0.06553
4.52	0.40182		14.51	-0.80763	0.07205
4.53	0.34636		14.52	-0.79769	0.07834
4.54	0.29094		14.53	-0.78821	0.07902
4.55	0.23933		14.54	-0.77933	0.08029
4.56	0.19382		14.55	-0.77113	0.07767
4.57	0.14838		14.56	-0.7637	0.07389
4.58	0.12077		14.57	-0.75708	0.06926
4.59	0.09315		14.58	-0.75131	0.06198
4.6	0.07998		14.59	-0.74639	0.05554
4.61	0.07551		14.6	-0.7423	0.04709
4.62	0.07716		14.61	-0.73898	0.03924
4.63	0.09781		14.62	-0.73638	0.03179
4.64	0.11846		14.63	-0.73439	0.02472
4.65	0.15969		14.64	-0.7329	0.01847
4.66	0.20418		14.65	-0.7318	0.014
4.67	0.25822		14.66	-0.73092	0.00976
4.68	0.32249		14.67	-0.73013	0.00831
4.69	0.38818		14.68	-0.72924	0.00744
4.7	0.46621		14.69	-0.7281	0.00808
4.71	0.54424		14.7	-0.72651	0.01072
4.72	0.62711		14.71	-0.72431	0.01292
4.73	0.71184		14.72	-0.72131	0.01836
4.74	0.79637		14.73	-0.71735	0.02283
4.75	0.88055		14.74	-0.71224	0.02855
4.76	0.96472		14.75	-0.70582	0.03418
4.77	1.04188		14.76	-0.69793	0.03911
4.78	1.11877		14.77	-0.68842	0.04439
4.79	1.18804		14.78	-0.67715	0.0479
4.8	1.25186		14.79	-0.66399	0.05129
4.81	1.31211		14.8	-0.64883	0.05286
4.82	1.35828		14.81	-0.63155	0.05316
4.83	1.40444		14.82	-0.61207	0.05201
4.84	1.43336		14.83	-0.59032	0.04884
4.85	1.45854		14.84	-0.56622	0.04489
4.86	1.47356		14.85	-0.53976	0.03856
4.87	1.47573		14.86	-0.5109	0.03177
4.88	1.47644		14.87	-0.47965	0.0232
4.89	1.45488		14.88	-0.44605	0.01364
4.9	1.43332		14.89	-0.41014	0.00397
4.91	1.39609		14.9	-0.37201	-0.0079
4.92	1.35152		14.91	-0.33178	-0.01737
4.93	1.30071		14.92	-0.28958	-0.02881
4.94	1.2354		14.93	-0.24561	-0.03892
4.95	1.17009		14.94	-0.20007	-0.04873
4.96	1.08929		14.95	-0.1532	-0.05874
4.97	1.00716		14.96	-0.10529	-0.06632
4.98	0.91894		14.97	-0.05666	-0.07462
4.99	0.82555		14.98	-0.00763	-0.08059
5	0.73146		14.99	0.04141	-0.08614
5.01	0.63374		15	0.09006	-0.09098
5.02	0.53601		15.01	0.13793	-0.09468
5.03	0.44097		15.02	0.18456	-0.09742
5.04	0.34669		15.03	0.22951	-0.10086
5.05	0.25691		15.04	0.27235	-0.10218
5.06	0.1739		15.05	0.31263	-0.10552
5.07	0.09125		15.06	0.3499	-0.10764
5.08	0.0264		15.07	0.38376	-0.10975
5.09	-0.03844		15.08	0.41381	-0.11463
5.1	-0.08847		15.09	0.43968	-0.11534
5.11	-0.13016		15.1	0.46104	-0.124
5.12	-0.16527		15.11	0.47762	-0.12839
5.13	-0.18159		15.12	0.48917	-0.13639
5.14	-0.19791		15.13	0.49551	-0.14543
5.15	-0.19282		15.14	0.49652	-0.15224
5.16	-0.18478		15.15	0.49213	-0.16601
5.17	-0.16671		15.16	0.48234	-0.17439
5.18	-0.13856		15.17	0.46721	-0.1894
5.19	-0.10885		15.18	0.44686	-0.20182
5.2	-0.06752		15.19	0.42147	-0.21471
5.21	-0.02619		15.2	0.39128	-0.22979
5.22	0.01855		15.21	0.3566	-0.24094
5.23	0.06448		15.22	0.31776	-0.2568
5.24	0.10888		15.23	0.27517	-0.2689
5.25	0.15051		15.24	0.22925	-0.2816
5.26	0.19215		15.25	0.18048	-0.29331
5.27	0.22193		15.26	0.12935	-0.30326
5.28	0.25146		15.27	0.07638	-0.31279
5.29	0.27046		15.28	0.02212	-0.32102
5.3	0.28239		15.29	-0.0329	-0.32708
5.31	0.28998		15.3	-0.08812	-0.33282
5.32	0.28197		15.31	-0.143	-0.3364
5.33	0.27397		15.32	-0.19698	-0.33874
5.34	0.2501		15.33	-0.24955	-0.34137
5.35	0.22317		15.34	-0.30018	-0.33991
5.36	0.1894		15.35	-0.34837	-0.3409
5.37	0.14753		15.36	-0.39365	-0.33769
5.38	0.10496		15.37	-0.43556	-0.33584
5.39	0.05418		15.38	-0.47367	-0.33354
5.4	0.00339		15.39	-0.50758	-0.32904
5.41	-0.04886		15.4	-0.53689	-0.3289
5.42	-0.10175		15.41	-0.56127	-0.32201
5.43	-0.15333		15.42	-0.58039	-0.32038
5.44	-0.20209		15.43	-0.59395	-0.31602
5.45	-0.25085		15.44	-0.60167	-0.31279
5.46	-0.29149		15.45	-0.60332	-0.31201
5.47	-0.33159		15.46	-0.59869	-0.30712
5.48	-0.3657		15.47	-0.58758	-0.30871
5.49	-0.39503		15.48	-0.56983	-0.30381
5.5	-0.42255		15.49	-0.54533	-0.30384
5.51	-0.44159		15.5	-0.51397	-0.30291
5.52	-0.46063		15.51	-0.4757	-0.30101
5.53	-0.47356		15.52	-0.43048	-0.30415
5.54	-0.48493		15.53	-0.37832	-0.29999
5.55	-0.49472		15.54	-0.31928	-0.30271
5.56	-0.5023		15.55	-0.25344	-0.30039
5.57	-0.50989		15.56	-0.18093	-0.3005
5.58	-0.51772		15.57	-0.10194	-0.30163
5.59	-0.52555		15.58	-0.01667	-0.29916
5.6	-0.53556		15.59	0.07458	-0.30267
5.61	-0.54672		15.6	0.1715	-0.29835
5.62	-0.55915		15.61	0.27372	-0.29901
5.63	-0.57494		15.62	0.38081	-0.29768
5.64	-0.59072		15.63	0.49228	-0.29611
5.65	-0.6099		15.64	0.60762	-0.29659
5.66	-0.62948		15.65	0.72624	-0.29384
5.67	-0.64956		15.66	0.84752	-0.29375
5.68	-0.67011		15.67	0.97079	-0.29189
5.69	-0.69024		15.68	1.09534	-0.29059
5.7	-0.70764		15.69	1.22044	-0.28976
5.71	-0.72504		15.7	1.3453	-0.28863
5.72	-0.7367		15.71	1.46912	-0.2868
5.73	-0.7465		15.72	1.59111	-0.28731
5.74	-0.75208		15.73	1.71041	-0.28514
5.75	-0.75059		15.74	1.82622	-0.28587
5.76	-0.74911		15.75	1.93769	-0.28505
5.77	-0.73443		15.76	2.04403	-0.28343
5.78	-0.71968		15.77	2.14445	-0.28521
5.79	-0.69695		15.78	2.23819	-0.28032
5.8	-0.6692		15.79	2.32453	-0.28453
5.81	-0.63901		15.8	2.40281	-0.28181
5.82	-0.60085		15.81	2.47241	-0.28201
5.83	-0.56269		15.82	2.53278	-0.28228
5.84	-0.51942		15.83	2.58346	-0.27692
5.85	-0.47528		15.84	2.62403	-0.2806
5.86	-0.43088		15.85	2.65418	-0.27386
5.87	-0.38618		15.86	2.67369	-0.2759
5.88	-0.34193		15.87	2.68242	-0.27218
5.89	-0.30198		15.88	2.68032	-0.26778
5.9	-0.26202		15.89	2.66744	-0.26691
5.91	-0.2284		15.9	2.64393	-0.25621
5.92	-0.19731		15.91	2.61003	-0.25757
5.93	-0.16989		15.92	2.56607	-0.24886
5.94	-0.1498		15.93	2.51246	-0.24412
5.95	-0.12971		15.94	2.4497	-0.23744
5.96	-0.11987		15.95	2.37836	-0.22694
5.97	-0.11053		15.96	2.29909	-0.22112
5.98	-0.10593		15.97	2.21259	-0.20806
5.99	-0.10486		15.98	2.11959	-0.20025
6	-0.10459		15.99	2.0209	-0.18814
6.01	-0.10768		16	1.91733	-0.17547
6.02	-0.11076		16.01	1.80972	-0.16285
6.03	-0.11331		16.02	1.69891	-0.14752
6.04	-0.11574		16.03	1.58575	-0.13297
6.05	-0.11596		16.04	1.47106	-0.11689
6.06	-0.11329		16.05	1.35564	-0.09941
6.07	-0.1102		16.06	1.24028	-0.08177
6.08	-0.09931		16.07	1.12568	-0.06312
6.09	-0.08843		16.08	1.01254	-0.04295
6.1	-0.07128		16.09	0.90146	-0.02485
6.11	-0.05105		16.1	0.79301	-0.00177
6.12	-0.02841		16.11	0.68768	0.01824
6.13	9.70463e-05		16.12	0.58589	0.04053
6.14	0.0286		16.13	0.48799	0.0626
6.15	0.06191		16.14	0.39426	0.08286
6.16	0.09568		16.15	0.30491	0.10654
6.17	0.12995		16.16	0.22008	0.1257
6.18	0.16465		16.17	0.13984	0.14862
6.19	0.19877		16.18	0.06422	0.16837
6.2	0.22962		16.19	-0.00682	0.1876
6.21	0.26047		16.2	-0.07337	0.20687
6.22	0.28502		16.21	-0.13556	0.22241
6.23	0.30769		16.22	-0.19355	0.23995
6.24	0.32596		16.23	-0.24753	0.25349
6.25	0.33736		16.24	-0.29771	0.26667
6.26	0.34862		16.25	-0.34434	0.27768
6.27	0.34729		16.26	-0.38764	0.28632
6.28	0.34597		16.27	-0.42785	0.29382
6.29	0.33682		16.28	-0.46523	0.29848
6.3	0.32309		16.29	-0.49999	0.30174
6.31	0.30671		16.3	-0.53235	0.30268
6.32	0.28236		16.31	-0.56254	0.30154
6.33	0.25801		16.32	-0.59073	0.29848
6.34	0.22681		16.33	-0.61711	0.29352
6.35	0.19458		16.34	-0.64182	0.28661
6.36	0.15997		16.35	-0.66501	0.27817
6.37	0.12289		16.36	-0.68679	0.26802
6.38	0.08558		16.37	-0.70725	0.25651
6.39	0.0464		16.38	-0.7265	0.24381
6.4	0.00722		16.39	-0.74458	0.23002
6.41	-0.03199		16.4	-0.76157	0.21519
6.42	-0.07122		16.41	-0.7775	0.20015
6.43	-0.11002		16.42	-0.79242	0.18409
6.44	-0.14805		16.43	-0.80635	0.16828
6.45	-0.18608		16.44	-0.81932	0.1521
6.46	-0.22241		16.45	-0.83135	0.13578
6.47	-0.25868		16.46	-0.84247	0.12047
6.48	-0.29379		16.47	-0.85268	0.10426
6.49	-0.32808		16.48	-0.86201	0.09032
6.5	-0.36189		16.49	-0.87049	0.07582
6.51	-0.39387		16.5	-0.87812	0.06257
6.52	-0.42584		16.51	-0.88494	0.05035
6.53	-0.45521		16.52	-0.89096	0.03794
6.54	-0.48404		16.53	-0.89621	0.02824
6.55	-0.51076		16.54	-0.90072	0.0178
6.56	-0.53489		16.55	-0.9045	0.00969
6.57	-0.55855		16.56	-0.90757	0.00179
6.58	-0.57576		16.57	-0.90996	-0.00537
6.59	-0.59298		16.58	-0.91168	-0.011
6.6	-0.60363		16.59	-0.91276	-0.01724
6.61	-0.61132		16.6	-0.91318	-0.02102
6.62	-0.6153		16.61	-0.91298	-0.02544
6.63	-0.61095		16.62	-0.91214	-0.02884
6.64	-0.60661		16.63	-0.91066	-0.03191
6.65	-0.58943		16.64	-0.90854	-0.03508
6.66	-0.57126		16.65	-0.90577	-0.03728
6.67	-0.5452		16.66	-0.90233	-0.04014
6.68	-0.51264		16.67	-0.8982	-0.04205
6.69	-0.47783		16.68	-0.89335	-0.04442
6.7	-0.43191		16.69	-0.88776	-0.04664
6.71	-0.38598		16.7	-0.88141	-0.04867
6.72	-0.33168		16.71	-0.87425	-0.0513
6.73	-0.27511		16.72	-0.86625	-0.05294
6.74	-0.2159		16.73	-0.85737	-0.05545
6.75	-0.15284		16.74	-0.84759	-0.0571
6.76	-0.08974		16.75	-0.83686	-0.05903
6.77	-0.02527		16.76	-0.82514	-0.0609
6.78	0.03919		16.77	-0.8124	-0.06184
6.79	0.10113		16.78	-0.79862	-0.06384
6.8	0.16168		16.79	-0.78376	-0.06348
6.81	0.21991		16.8	-0.76779	-0.0641
6.82	0.27175		16.81	-0.75071	-0.0635
6.83	0.32359		16.82	-0.7325	-0.06237
6.84	0.36447		16.83	-0.71317	-0.06152
6.85	0.40395		16.84	-0.69271	-0.05847
6.86	0.43614		16.85	-0.67115	-0.05652
6.87	0.4612		16.86	-0.64852	-0.05233
6.88	0.48442		16.87	-0.62486	-0.04848
6.89	0.49475		16.88	-0.60025	-0.04409
6.9	0.50508		16.89	-0.57474	-0.03872
6.91	0.50533		16.9	-0.54844	-0.03399
6.92	0.50214		16.91	-0.52146	-0.0278
6.93	0.49486		16.92	-0.49391	-0.02218
6.94	0.4805		16.93	-0.46594	-0.01641
6.95	0.46613		16.94	-0.43771	-0.01064
6.96	0.44361		16.95	-0.40939	-0.00523
6.97	0.42097		16.96	-0.38116	-0.000365219
6.98	0.39505		16.97	-0.35322	0.00479
6.99	0.36699		16.98	-0.32577	0.00791
7	0.33824		16.99	-0.29901	0.01151
7.01	0.30711		17	-0.27315	0.0136
7.02	0.27599		17.01	-0.2484	0.01478
7.03	0.2436		17.02	-0.22494	0.01629
7.04	0.21099		17.03	-0.20297	0.01444
7.05	0.17804		17.04	-0.18266	0.01424
7.06	0.14472		17.05	-0.16414	0.01057
7.07	0.11134		17.06	-0.14756	0.00741
7.08	0.0775		17.07	-0.13301	0.00344
7.09	0.04366		17.08	-0.12054	-0.00257
7.1	0.00945		17.09	-0.11021	-0.00661
7.11	-0.02491		17.1	-0.10199	-0.01491
7.12	-0.05935		17.11	-0.09586	-0.02112
7.13	-0.09399		17.12	-0.09173	-0.02885
7.14	-0.12862		17.13	-0.08948	-0.03664
7.15	-0.1627		17.14	-0.08896	-0.04371
7.16	-0.19675		17.15	-0.08998	-0.05206
7.17	-0.22953		17.16	-0.09231	-0.05909
7.18	-0.26131		17.17	-0.0957	-0.06664
7.19	-0.29222		17.18	-0.09987	-0.07361
7.2	-0.31925		17.19	-0.10453	-0.07986
7.21	-0.34627		17.2	-0.10937	-0.08571
7.22	-0.36703		17.21	-0.11405	-0.09138
7.23	-0.38626		17.22	-0.11825	-0.09515
7.24	-0.40086		17.23	-0.12166	-0.09972
7.25	-0.40915		17.24	-0.12395	-0.10187
7.26	-0.41687		17.25	-0.12483	-0.10421
7.27	-0.41158		17.26	-0.12402	-0.1059
7.28	-0.4063		17.27	-0.12128	-0.10545
7.29	-0.39095		17.28	-0.11637	-0.10715
7.3	-0.37047		17.29	-0.10913	-0.10377
7.31	-0.34567		17.3	-0.0994	-0.10275
7.32	-0.30988		17.31	-0.08708	-0.09944
7.33	-0.27408		17.32	-0.07212	-0.09557
7.34	-0.22588		17.33	-0.05449	-0.09258
7.35	-0.17634		17.34	-0.03423	-0.08605
7.36	-0.1213		17.35	-0.01142	-0.08208
7.37	-0.06122		17.36	0.01382	-0.0745
7.38	-0.00029567		17.37	0.04135	-0.06807
7.39	0.06577		17.38	0.07094	-0.06103
7.4	0.13183		17.39	0.10238	-0.05273
7.41	0.19841		17.4	0.1354	-0.04567
7.42	0.26515		17.41	0.16969	-0.03631
7.43	0.33009		17.42	0.20495	-0.0279
7.44	0.3921		17.43	0.24083	-0.01894
7.45	0.4541		17.44	0.27699	-0.00975
7.46	0.50659		17.45	0.31307	-0.000708392
7.47	0.55907		17.46	0.3487	0.00829
7.48	0.60341		17.47	0.38352	0.0181
7.49	0.64278		17.48	0.41716	0.02614
7.5	0.67851		17.49	0.44928	0.03551
7.51	0.70277		17.5	0.47953	0.04375
7.52	0.72702		17.51	0.50759	0.05183
7.53	0.73807		17.52	0.53315	0.06109
7.54	0.74697		17.53	0.55593	0.06723
7.55	0.74916		17.54	0.57568	0.0764
7.56	0.74409		17.55	0.59216	0.08195
7.57	0.73789		17.56	0.60517	0.08926
7.58	0.72149		17.57	0.61455	0.09626
7.59	0.7051		17.58	0.62016	0.1016
7.6	0.68299		17.59	0.62189	0.11042
7.61	0.65866		17.6	0.61968	0.114
7.62	0.63284		17.61	0.6135	0.12155
7.63	0.60412		17.62	0.60335	0.12699
7.64	0.5754		17.63	0.58927	0.13322
7.65	0.5455		17.64	0.57135	0.14097
7.66	0.51554		17.65	0.54968	0.14643
7.67	0.48622		17.66	0.52442	0.1555
7.68	0.45736		17.67	0.49573	0.16152
7.69	0.42897		17.68	0.46382	0.17005
7.7	0.40245		17.69	0.42893	0.17855
7.71	0.37594		17.7	0.3913	0.18702
7.72	0.35147		17.71	0.35122	0.19733
7.73	0.32745		17.72	0.30898	0.2061
7.74	0.30416		17.73	0.26488	0.21671
7.75	0.28182		17.74	0.21926	0.22668
7.76	0.25948		17.75	0.17245	0.23716
7.77	0.23734		17.76	0.12476	0.24795
7.78	0.2152		17.77	0.07653	0.25836
7.79	0.19202		17.78	0.0281	0.26898
7.8	0.16834		17.79	-0.02023	0.27929
7.81	0.14371		17.8	-0.06816	0.2892
7.82	0.11686		17.81	-0.11538	0.29901
7.83	0.09002		17.82	-0.16164	0.30822
7.84	0.05918		17.83	-0.20669	0.31672
7.85	0.02799		17.84	-0.2503	0.32535
7.86	-0.00581		17.85	-0.29228	0.33235
7.87	-0.04185		17.86	-0.33245	0.34018
7.88	-0.07862		17.87	-0.37068	0.34649
7.89	-0.11927		17.88	-0.40685	0.35264
7.9	-0.15992		17.89	-0.44088	0.3587
7.91	-0.20342		17.9	-0.47271	0.36301
7.92	-0.24773		17.91	-0.5023	0.36927
7.93	-0.29291		17.92	-0.52966	0.37329
7.94	-0.3394		17.93	-0.5548	0.37871
7.95	-0.3859		17.94	-0.57776	0.38338
7.96	-0.4328		17.95	-0.59859	0.38763
7.97	-0.4797		17.96	-0.61738	0.3932
7.98	-0.52568		17.97	-0.6342	0.39681
7.99	-0.57115		17.98	-0.64915	0.40303
8	-0.61584		17.99	-0.66234	0.40769
8.01	-0.65825		18	-0.67389	0.41291
8.02	-0.70065		18.01	-0.68391	0.41821
8.03	-0.73927		18.02	-0.69251	0.4226
8.04	-0.77736		18.03	-0.69981	0.42775
8.05	-0.81291		18.04	-0.70593	0.43171
8.06	-0.8459		18.05	-0.71097	0.43544
8.07	-0.87826		18.06	-0.71504	0.43838
8.08	-0.90588		18.07	-0.71823	0.44022
8.09	-0.9335		18.08	-0.72063	0.44096
8.1	-0.95733		18.09	-0.72233	0.44089
8.11	-0.9798		18.1	-0.72338	0.43838
8.12	-1.00066		18.11	-0.72385	0.4353
8.13	-1.01859		18.12	-0.72379	0.42977
8.14	-1.03652		18.13	-0.72323	0.42284
8.15	-1.05089		18.14	-0.72221	0.41452
8.16	-1.06517		18.15	-0.72073	0.40359
8.17	-1.07787		18.16	-0.7188	0.3922
8.18	-1.08951		18.17	-0.71642	0.37798
8.19	-1.10081		18.18	-0.71356	0.36307
8.2	-1.11083		18.19	-0.7102	0.34691
8.21	-1.12085		18.2	-0.7063	0.32957
8.22	-1.13025		18.21	-0.7018	0.3117
8.23	-1.13953		18.22	-0.69665	0.29353
8.24	-1.14872		18.23	-0.69079	0.27465
8.25	-1.15782		18.24	-0.68414	0.25694
8.26	-1.16691		18.25	-0.67662	0.23893
8.27	-1.17596		18.26	-0.66815	0.22182
8.28	-1.18501		18.27	-0.65866	0.20649
8.29	-1.19373		18.28	-0.64805	0.19015
8.3	-1.20229		18.29	-0.63625	0.17896
8.31	-1.21035		18.3	-0.62318	0.16651
8.32	-1.21731		18.31	-0.60879	0.15756
8.33	-1.22427		18.32	-0.593	0.15001
8.34	-1.228		18.33	-0.57577	0.14307
8.35	-1.2315		18.34	-0.55709	0.14063
8.36	-1.23168		18.35	-0.53693	0.13673
8.37	-1.22918		18.36	-0.51531	0.13797
8.38	-1.22509		18.37	-0.49226	0.13872
8.39	-1.21347		18.38	-0.46784	0.14122
8.4	-1.20185		18.39	-0.44212	0.14561
8.41	-1.18027		18.4	-0.4152	0.14931
8.42	-1.15611		18.41	-0.38722	0.15591
8.43	-1.12537		18.42	-0.35833	0.1616
8.44	-1.08529		18.43	-0.3287	0.16822
8.45	-1.0446		18.44	-0.29854	0.17491
8.46	-0.98578		18.45	-0.26806	0.18127
8.47	-0.92697		18.46	-0.23749	0.18753
8.48	-0.85471		18.47	-0.20708	0.19395
8.49	-0.77532		18.48	-0.1771	0.19865
8.5	-0.69021		18.49	-0.1478	0.20397
8.51	-0.58988		18.5	-0.11944	0.20781
8.52	-0.48954		18.51	-0.09229	0.2112
8.53	-0.37179		18.52	-0.06661	0.21484
8.54	-0.25194		18.53	-0.04263	0.21578
8.55	-0.12383		18.54	-0.02057	0.21864
8.56	0.01215		18.55	-0.000650397	0.21798
8.57	0.14957		18.56	0.01696	0.21851
8.58	0.29645		18.57	0.0321	0.21806
8.59	0.44333		18.58	0.04465	0.21605
8.6	0.59334		18.59	0.05453	0.21612
8.61	0.74439		18.6	0.06168	0.2114
8.62	0.89415		18.61	0.06609	0.20942
8.63	1.04172		18.62	0.06777	0.2044
8.64	1.18929		18.63	0.06679	0.19949
8.65	1.32566		18.64	0.06323	0.19457
8.66	1.46194		18.65	0.05724	0.18644
8.67	1.58692		18.66	0.04897	0.18058
8.68	1.70472		18.67	0.03862	0.1696
8.69	1.81691		18.68	0.02643	0.15995
8.7	1.91046		18.69	0.01265	0.14819
8.71	2.004		18.7	-0.00244	0.13475
8.72	2.0737		18.71	-0.01853	0.12145
8.73	2.13923		18.72	-0.0353	0.10465
8.74	2.19089		18.73	-0.05241	0.08819
8.75	2.22698		18.74	-0.06952	0.06956
8.76	2.26048		18.75	-0.08626	0.04999
8.77	2.26811		18.76	-0.10228	0.02977
8.78	2.27573		18.77	-0.11722	0.00856
8.79	2.26536		18.78	-0.13071	-0.01398
8.8	2.24766		18.79	-0.14239	-0.03491
8.81	2.22317		18.8	-0.15194	-0.05797
8.82	2.1849		18.81	-0.15902	-0.07892
8.83	2.14664		18.82	-0.16332	-0.10018
8.84	2.09429		18.83	-0.16454	-0.1217
8.85	2.0412		18.84	-0.16243	-0.13898
8.86	1.98305		18.85	-0.15674	-0.15985
8.87	1.9211		18.86	-0.14727	-0.17278
8.88	1.85851		18.87	-0.13384	-0.18823
8.89	1.79323		18.88	-0.11632	-0.20013
8.9	1.72794		18.89	-0.09462	-0.20891
8.91	1.66365		18.9	-0.06869	-0.21989
8.92	1.59959		18.91	-0.03851	-0.2216
8.93	1.53746		18.92	-0.00415	-0.22751
8.94	1.4779		18.93	0.03432	-0.22644
8.95	1.41867		18.94	0.07675	-0.22565
8.96	1.36552		18.95	0.12294	-0.22393
8.97	1.31237		18.96	0.17265	-0.21776
8.98	1.26392		18.97	0.22558	-0.21481
8.99	1.21781		18.98	0.28137	-0.20541
9	1.17361		18.99	0.33965	-0.1984
9.01	1.13413		19	0.39997	-0.19017
9.02	1.09465		19.01	0.46185	-0.18142
9.03	1.0602		19.02	0.52478	-0.17352
9.04	1.02626		19.03	0.58822	-0.16548
9.05	0.99446		19.04	0.65159	-0.15738
9.06	0.96457		19.05	0.71432	-0.15175
9.07	0.93505		19.06	0.7758	-0.14542
9.08	0.90762		19.07	0.83544	-0.14092
9.09	0.88019		19.08	0.89263	-0.13813
9.1	0.85347		19.09	0.94679	-0.13331
9.11	0.82696		19.1	0.99735	-0.13523
9.12	0.80027		19.11	1.04379	-0.13302
9.13	0.77332		19.12	1.08558	-0.13611
9.14	0.74635		19.13	1.12228	-0.13817
9.15	0.7178		19.14	1.15346	-0.13991
9.16	0.68924		19.15	1.17877	-0.14638
9.17	0.65909		19.16	1.1979	-0.14667
9.18	0.62798		19.17	1.2106	-0.15632
9.19	0.59608		19.18	1.21671	-0.16023
9.2	0.56174		19.19	1.21611	-0.1669
9.21	0.5274		19.2	1.20876	-0.17401
9.22	0.48991		19.21	1.19469	-0.17739
9.23	0.45193		19.22	1.17398	-0.18703
9.24	0.41216		19.23	1.1468	-0.1902
9.25	0.37052		19.24	1.11337	-0.1988
9.26	0.32853		19.25	1.07395	-0.2042
9.27	0.28366		19.26	1.02888	-0.20927
9.28	0.23879		19.27	0.97853	-0.21618
9.29	0.19228		19.28	0.92333	-0.2187
9.3	0.14515		19.29	0.86371	-0.22627
9.31	0.09777		19.3	0.80018	-0.22992
9.32	0.04988		19.31	0.73322	-0.23482
9.33	0.002		19.32	0.66337	-0.23917
9.34	-0.04473		19.33	0.59115	-0.24224
9.35	-0.09143		19.34	0.5171	-0.24622
9.36	-0.13614		19.35	0.44174	-0.2489
9.37	-0.17946		19.36	0.3656	-0.25131
9.38	-0.22164		19.37	0.28919	-0.2535
9.39	-0.25941		19.38	0.213	-0.25454
9.4	-0.29719		19.39	0.13749	-0.25504
9.41	-0.32887		19.4	0.06309	-0.25587
9.42	-0.35927		19.41	-0.00977	-0.25363
9.43	-0.38585		19.42	-0.08072	-0.2533
9.44	-0.40768		19.43	-0.14943	-0.24936
9.45	-0.42892		19.44	-0.21558	-0.24619
9.46	-0.44181		19.45	-0.2789	-0.24231
9.47	-0.4547		19.46	-0.33917	-0.23587
9.48	-0.46185		19.47	-0.39617	-0.23263
9.49	-0.46637		19.48	-0.44976	-0.22301
9.5	-0.46875		19.49	-0.49981	-0.21694
9.51	-0.46628		19.5	-0.54623	-0.20839
9.52	-0.46381		19.51	-0.58895	-0.19989
9.53	-0.45673		19.52	-0.62794	-0.19291
9.54	-0.44928		19.53	-0.66321	-0.18289
9.55	-0.44034		19.54	-0.69478	-0.17657
9.56	-0.43017		19.55	-0.72269	-0.16721
9.57	-0.41991		19.56	-0.747	-0.1604
9.58	-0.4092		19.57	-0.7678	-0.15403
9.59	-0.39848		19.58	-0.78517	-0.14782
9.6	-0.38868		19.59	-0.79923	-0.14439
9.61	-0.37914		19.6	-0.81008	-0.13966
9.62	-0.37051		19.61	-0.81784	-0.13802
9.63	-0.36323		19.62	-0.82263	-0.13639
9.64	-0.356		19.63	-0.82457	-0.13648
9.65	-0.3513		19.64	-0.82376	-0.13805
9.66	-0.34661		19.65	-0.82032	-0.13987
9.67	-0.3434		19.66	-0.81433	-0.14422
9.68	-0.34102		19.67	-0.8059	-0.1474
9.69	-0.33906		19.68	-0.79511	-0.15282
9.7	-0.33831		19.69	-0.78201	-0.15801
9.71	-0.33756		19.7	-0.76666	-0.16365
9.72	-0.33758		19.71	-0.74912	-0.17043
9.73	-0.3377		19.72	-0.72941	-0.17524
9.74	-0.33799		19.73	-0.70754	-0.1822
9.75	-0.33845		19.74	-0.68355	-0.18623
9.76	-0.33894		19.75	-0.65742	-0.19132
9.77	-0.33965		19.76	-0.62916	-0.19546
9.78	-0.34036		19.77	-0.59875	-0.19789
9.79	-0.3416		19.78	-0.56621	-0.20199
9.8	-0.34303		19.79	-0.53152	-0.20135
9.81	-0.34504		19.8	-0.49468	-0.20285
9.82	-0.34809		19.81	-0.4557	-0.20151
9.83	-0.35114		19.82	-0.41461	-0.19996
9.84	-0.35695		19.83	-0.37143	-0.19847
9.85	-0.36281		19.84	-0.32623	-0.19432
9.86	-0.37103		19.85	-0.27906	-0.19214
9.87	-0.38081		19.86	-0.23004	-0.18662
9.88	-0.39162		19.87	-0.17926	-0.18243
9.89	-0.40608		19.88	-0.12688	-0.17758
9.9	-0.42054		19.89	-0.07305	-0.17229
9.91	-0.43904		19.9	-0.01798	-0.16784
9.92	-0.4583		19.91	0.03811	-0.16241
9.93	-0.4795		19.92	0.09499	-0.15775
9.94	-0.50296		19.93	0.15238	-0.15318
9.95	-0.52667		19.94	0.21001	-0.14871
9.96	-0.55305		19.95	0.26755	-0.14468
9.97	-0.57944		19.96	0.32469	-0.14103
9.98	-0.60666		19.97	0.38109	-0.1367
9.99	-0.63422		19.98	0.43642	-0.13427
10	-0.66156		19.99	0.49033	-0.13042
10.01	-0.68841		20	0.54248	-0.12777
10.02	-0.71526		20.01	0.59253	-0.12467
10.03	-0.73989		20.02	0.64016	-0.12072
10.04	-0.76438		20.03	0.68507	-0.11847
10.05	-0.7869		20.04	0.72696	-0.1132
10.06	-0.8079		20.05	0.76558	-0.11091
10.07	-0.8282		20.06	0.80071	-0.10597
10.08	-0.84532		20.07	0.83215	-0.1013
10.09	-0.86245		20.08	0.85974	-0.09671
10.1	-0.87677		20.09	0.88338	-0.08917
10.11	-0.89039		20.1	0.90298	-0.0849
10.12	-0.90294		20.11	0.91852	-0.07658
10.13	-0.91402		20.12	0.93003	-0.07038
10.14	-0.92505		20.13	0.93756	-0.06235
10.15	-0.93485		20.14	0.94123	-0.05326
10.16	-0.94466		20.15	0.94119	-0.04545
10.17	-0.95442		20.16	0.93763	-0.03412
10.18	-0.96415		20.17	0.93078	-0.02616
10.19	-0.97408		20.18	0.92092	-0.01531
10.2	-0.98452		20.19	0.90833	-0.00494
10.21	-0.99497		20.2	0.89335	0.00571
10.22	-1.00616		20.21	0.87632	0.01764
10.23	-1.01744		20.22	0.85759	0.02853
10.24	-1.02882		20.23	0.83754	0.04075
10.25	-1.0403		20.24	0.81653	0.05263
10.26	-1.05162		20.25	0.79494	0.06485
10.27	-1.06202		20.26	0.77311	0.07745
10.28	-1.07242		20.27	0.75139	0.09013
10.29	-1.08073		20.28	0.7301	0.10253
10.3	-1.08837		20.29	0.70954	0.11593
10.31	-1.09432		20.3	0.68996	0.12835
10.32	-1.09749		20.31	0.6716	0.14154
10.33	-1.10066		20.32	0.65463	0.15419
10.34	-1.09799		20.33	0.63921	0.16629
10.35	-1.09531		20.34	0.62543	0.17887
10.36	-1.08857		20.35	0.61335	0.18974
10.37	-1.07931		20.36	0.60297	0.20135
10.38	-1.06852		20.37	0.59425	0.21145
10.39	-1.05277		20.38	0.58711	0.22074
10.4	-1.03703		20.39	0.58143	0.22918
10.41	-1.01648		20.4	0.57703	0.23627
10.42	-0.99513		20.41	0.57371	0.24198
10.43	-0.97182		20.42	0.57125	0.24684
10.44	-0.94636		20.43	0.56938	0.24921
10.45	-0.92068		20.44	0.56783	0.2508
10.46	-0.89291		20.45	0.56629	0.25056
10.47	-0.86513		20.46	0.56445	0.2481
10.48	-0.83694		20.47	0.56203	0.246
10.49	-0.80857		20.48	0.55869	0.23907
10.5	-0.78045		20.49	0.55416	0.23334
10.51	-0.7528		20.5	0.54815	0.22444
10.52	-0.72515		20.51	0.5404	0.21486
10.53	-0.69883		20.52	0.53067	0.20518
10.54	-0.67257		20.53	0.51876	0.19227
10.55	-0.64709		20.54	0.50448	0.18172
10.56	-0.62218		20.55	0.48771	0.16715
10.57	-0.59742		20.56	0.46834	0.15444
10.58	-0.57321		20.57	0.44632	0.14107
10.59	-0.54901		20.58	0.4216	0.12728
10.6	-0.52456		20.59	0.39423	0.11546
10.61	-0.50005		20.6	0.36424	0.10179
10.62	-0.47494		20.61	0.33173	0.09063
10.63	-0.44907		20.62	0.29683	0.07908
10.64	-0.42307		20.63	0.25969	0.06888
10.65	-0.39507		20.64	0.2205	0.05989
10.66	-0.36706		20.65	0.17946	0.05138
10.67	-0.33746		20.66	0.13681	0.04449
10.68	-0.30709		20.67	0.09278	0.03813
10.69	-0.27616		20.68	0.04762	0.03289
10.7	-0.24389		20.69	0.00161	0.02868
10.71	-0.21161		20.7	-0.045	0.02516
10.72	-0.17857		20.71	-0.09195	0.02224
10.73	-0.14546		20.72	-0.13898	0.02027
10.74	-0.11273		20.73	-0.18584	0.01812
10.75	-0.08034		20.74	-0.23229	0.01708
10.76	-0.04832		20.75	-0.27812	0.01566
10.77	-0.01837		20.76	-0.32312	0.01449
10.78	0.01159		20.77	-0.36708	0.01347
10.79	0.0384		20.78	-0.40986	0.01151
10.8	0.06431		20.79	-0.45129	0.01065
10.81	0.08814		20.8	-0.49124	0.00831
10.82	0.10879		20.81	-0.5296	0.00662
10.83	0.12935		20.82	-0.56628	0.00415
10.84	0.14412		20.83	-0.60119	0.00114
10.85	0.15889		20.84	-0.6343	-0.00128
10.86	0.16994		20.85	-0.66555	-0.00554
10.87	0.17883		20.86	-0.69492	-0.00772
10.88	0.18637		20.87	-0.72239	-0.01161
10.89	0.18993		20.88	-0.74798	-0.01471
10.9	0.19349		20.89	-0.77169	-0.01771
10.91	0.19318		20.9	-0.79355	-0.02158
10.92	0.19231		20.91	-0.81358	-0.02322
10.93	0.18977		20.92	-0.83183	-0.02663
10.94	0.18549		20.93	-0.84835	-0.02752
10.95	0.18094		20.94	-0.86319	-0.02911
10.96	0.17417		20.95	-0.87639	-0.03008
10.97	0.16741		20.96	-0.88804	-0.02968
10.98	0.15929		20.97	-0.89818	-0.03052
10.99	0.15067		20.98	-0.90689	-0.02824
11	0.14152		20.99	-0.91424	-0.02731
11.01	0.13137		21	-0.9203	-0.02487
11.02	0.12122		21.01	-0.92514	-0.02229
11.03	0.10962		21.02	-0.92883	-0.01989
11.04	0.09798		21.03	-0.93145	-0.01624
11.05	0.08542		21.04	-0.93306	-0.01359
11.06	0.07222		21.05	-0.93373	-0.00981
11.07	0.0587		21.06	-0.93354	-0.0067
11.08	0.04397		21.07	-0.93255	-0.00373
11.09	0.02924		21.08	-0.93081	-0.000929805
11.1	0.01351		21.09	-0.92839	0.00124
11.11	-0.00242		21.1	-0.92534	0.00307
11.12	-0.01852		21.11	-0.92171	0.00431
11.13	-0.03483		21.12	-0.91754	0.00478
11.14	-0.05107		21.13	-0.91286	0.00466
11.15	-0.06641		21.14	-0.90771	0.00384
11.16	-0.08174		21.15	-0.90211	0.0022
11.17	-0.09511		21.16	-0.89608	0.000129996
11.18	-0.10761		21.17	-0.88963	-0.00285
11.19	-0.11853		21.18	-0.88277	-0.00624
11.2	-0.12596		21.19	-0.87551	-0.01002
11.21	-0.13339		21.2	-0.86783	-0.01421
11.22	-0.13391		21.21	-0.85973	-0.01861
11.23	-0.13392		21.22	-0.85121	-0.02279
11.24	-0.12861		21.23	-0.84223	-0.02742
11.25	-0.11898		21.24	-0.83279	-0.03085
11.26	-0.10737		21.25	-0.82288	-0.03452
11.27	-0.08625		21.26	-0.81246	-0.03721
11.28	-0.06513		21.27	-0.80153	-0.03891
11.29	-0.03393		21.28	-0.79006	-0.0407
11.3	-7.01285e-05		21.29	-0.77804	-0.03959
11.31	0.03924		21.3	-0.76545	-0.03904
11.32	0.08637		21.31	-0.75228	-0.03582
11.33	0.1339		21.32	-0.73852	-0.03198
11.34	0.19409		21.33	-0.72416	-0.02717
11.35	0.25427		21.34	-0.70919	-0.02002
11.36	0.32235		21.35	-0.69361	-0.01349
11.37	0.39467		21.36	-0.67742	-0.00368
11.38	0.46986		21.37	-0.66061	0.00562
11.39	0.5528		21.38	-0.64318	0.01606
11.4	0.63573		21.39	-0.62513	0.02708
11.41	0.72633		21.4	-0.60644	0.03779
11.42	0.81788		21.41	-0.58712	0.04906
11.43	0.91261		21.42	-0.56716	0.05968
11.44	1.01041		21.43	-0.54653	0.06957
11.45	1.10868		21.44	-0.52523	0.07876
11.46	1.21012		21.45	-0.50321	0.08656
11.47	1.31156		21.46	-0.48046	0.09276
11.48	1.41364		21.47	-0.45694	0.09802
11.49	1.51592		21.48	-0.43259	0.1001
11.5	1.61744		21.49	-0.40737	0.10132
11.51	1.71763		21.5	-0.38122	0.0997
11.52	1.81782		21.51	-0.35407	0.09622
11.53	1.91291		21.52	-0.32584	0.09103
11.54	2.00794		21.53	-0.29646	0.08326
11.55	2.0979		21.54	-0.26585	0.07425
11.56	2.18461		21.55	-0.23393	0.06349
11.57	2.26869		21.56	-0.2006	0.05129
11.58	2.34388		21.57	-0.16578	0.03862
11.59	2.41908		21.58	-0.12938	0.02523
11.6	2.48187		21.59	-0.09134	0.01095
11.61	2.54245		21.6	-0.05157	-0.00123
11.62	2.59481		21.61	-0.01003	-0.0152
11.63	2.63787		21.62	0.03335	-0.0253
11.64	2.67916		21.63	0.0786	-0.03574
11.65	2.7022		21.64	0.12572	-0.04428
11.66	2.72523		21.65	0.17472	-0.04925
11.67	2.73278		21.66	0.22557	-0.05577
11.68	2.73392		21.67	0.27822	-0.05421
11.69	2.72754		21.68	0.33259	-0.05438
11.7	2.70573		21.69	0.38856	-0.04988
11.71	2.68391		21.7	0.44601	-0.04346
11.72	2.64023		21.71	0.50477	-0.03629
11.73	2.59534		21.72	0.56462	-0.02463
11.74	2.5379		21.73	0.62534	-0.01384
11.75	2.4709		21.74	0.68667	9.92485e-05
11.76	2.40014		21.75	0.74831	0.0142
11.77	2.31305		21.76	0.80994	0.0282
11.78	2.22596		21.77	0.8712	0.04247
11.79	2.1251		21.78	0.93172	0.05683
11.8	2.02095		21.79	0.99112	0.06787
11.81	1.91115		21.8	1.04897	0.08047
11.82	1.79377		21.81	1.10486	0.08774
11.83	1.67598		21.82	1.15835	0.09495
11.84	1.54977		21.83	1.20903	0.09996
11.85	1.42356		21.84	1.25645	0.09963
11.86	1.29457		21.85	1.3002	0.10298
11.87	1.16419		21.86	1.33989	0.09441
11.88	1.03393		21.87	1.37512	0.0901
11.89	0.90397		21.88	1.40554	0.08014
11.9	0.77401		21.89	1.43084	0.06855
11.91	0.64825		21.9	1.45072	0.05856
11.92	0.52292		21.91	1.46495	0.04126
11.93	0.4019		21.92	1.47332	0.02982
11.94	0.28476		21.93	1.4757	0.01159
11.95	0.16921		21.94	1.47198	-0.00286
11.96	0.06298		21.95	1.46212	-0.01708
11.97	-0.04326		21.96	1.44615	-0.03194
11.98	-0.1398		21.97	1.42414	-0.04162
11.99	-0.23338		21.98	1.3962	-0.05448
12	-0.32178		21.99	1.36252	-0.0616
12.01	-0.40192		22	1.32333	-0.06851
12.02	-0.482		22.01	1.2789	-0.07238
12.03	-0.54883		22.02	1.22957	-0.07316
12.04	-0.61566		22.03	1.17568	-0.07315
12.05	-0.67473		22.04	1.11765	-0.06899
12.06	-0.72913		22.05	1.05589	-0.06518
12.07	-0.78084		22.06	0.99084	-0.05833
12.08	-0.82425		22.07	0.92299	-0.05069
12.09	-0.86766		22.08	0.85279	-0.04229
12.1	-0.90311		22.09	0.78073	-0.03261
12.11	-0.9373		22.1	0.70728	-0.02414
12.12	-0.96797		22.11	0.63293	-0.01476
12.13	-0.99486		22.12	0.55811	-0.00707
12.14	-1.02118		22.13	0.48328	0.0001148
12.15	-1.04263		22.14	0.40886	0.00615
12.16	-1.06408		22.15	0.33523	0.01039
12.17	-1.08281		22.16	0.26276	0.01345
12.18	-1.10049		22.17	0.19179	0.01483
12.19	-1.11736		22.18	0.1226	0.01442
12.2	-1.1327		22.19	0.05548	0.01326
12.21	-1.14803		22.2	-0.00935	0.01047
12.22	-1.16218		22.21	-0.0717	0.00649
12.23	-1.17628		22.22	-0.13139	0.00313
12.24	-1.19016		22.23	-0.1883	-0.00301
12.25	-1.20387		22.24	-0.24232	-0.00554
12.26	-1.21761		22.25	-0.29339	-0.01033
12.27	-1.23149		22.26	-0.34146	-0.01321
12.28	-1.24536		22.27	-0.3865	-0.01466
12.29	-1.25965		22.28	-0.42852	-0.01759
12.3	-1.27403		22.29	-0.46753	-0.01441
12.31	-1.28867		22.3	-0.50358	-0.01419
12.32	-1.30365		22.31	-0.5367	-0.00869
12.33	-1.31867		22.32	-0.56696	-0.00352
12.34	-1.33416		22.33	-0.59443	0.00253
12.35	-1.34965		22.34	-0.61918	0.01176
12.36	-1.36528		22.35	-0.64128	0.01837
12.37	-1.38097		22.36	-0.66083	0.02971
12.38	-1.39658		22.37	-0.6779	0.03858
12.39	-1.41197		22.38	-0.69258	0.04783
12.4	-1.42736		22.39	-0.70495	0.05643
12.41	-1.44184		22.4	-0.71508	0.06317
12.42	-1.45624		22.41	-0.72306	0.06892
12.43	-1.46966		22.42	-0.72895	0.07259
12.44	-1.48225		22.43	-0.73282	0.07356
12.45	-1.4944		22.44	-0.73475	0.07246
12.46	-1.50429		22.45	-0.73478	0.0685
12.47	-1.51418		22.46	-0.73297	0.06166
12.48	-1.52129		22.47	-0.72939	0.05284
12.49	-1.52764		22.48	-0.72407	0.04057
12.5	-1.53228		22.49	-0.71706	0.02662
12.51	-1.53439		22.5	-0.70842	0.0107
12.52	-1.5364		22.51	-0.69817	-0.00696
12.53	-1.53381		22.52	-0.68636	-0.0255
12.54	-1.53123		22.53	-0.67302	-0.04426
12.55	-1.52554		22.54	-0.65821	-0.0645
12.56	-1.51811		22.55	-0.64196	-0.08151
12.57	-1.50946		22.56	-0.62432	-0.09974
12.58	-1.49735		22.57	-0.60533	-0.11497
12.59	-1.48523		22.58	-0.58505	-0.12838
12.6	-1.46933		22.59	-0.56352	-0.14118
12.61	-1.45291		22.6	-0.54082	-0.14783
12.62	-1.4346		22.61	-0.517	-0.15559
12.63	-1.41441		22.62	-0.49215	-0.15654
12.64	-1.39382		22.63	-0.46634	-0.15674
12.65	-1.37034		22.64	-0.43966	-0.1541
12.66	-1.34686		22.65	-0.4122	-0.14754
12.67	-1.32119		22.66	-0.38408	-0.14129
12.68	-1.29475		22.67	-0.35538	-0.13008
12.69	-1.26724		22.68	-0.32623	-0.11932
12.7	-1.23786		22.69	-0.29674	-0.10723
12.71	-1.20848		22.7	-0.26703	-0.09457
12.72	-1.17592		22.71	-0.23721	-0.08239
12.73	-1.14329		22.72	-0.20741	-0.07108
12.74	-1.10836		22.73	-0.17775	-0.05963
12.75	-1.07188		22.74	-0.14833	-0.0521
12.76	-1.0344		22.75	-0.11925	-0.0446
12.77	-0.99331		22.76	-0.09061	-0.04031
12.78	-0.95222		22.77	-0.06251	-0.03861
12.79	-0.90664		22.78	-0.035	-0.03754
12.8	-0.8602		22.79	-0.00814	-0.0422
12.81	-0.81107		22.8	0.01801	-0.04616
12.82	-0.75878		22.81	0.04344	-0.05481
12.83	-0.70602		22.82	0.06813	-0.06425
12.84	-0.6478		22.83	0.0921	-0.07495
12.85	-0.58959		22.84	0.11536	-0.08795
12.86	-0.52758		22.85	0.13795	-0.10033
12.87	-0.46394		22.86	0.15993	-0.11429
12.88	-0.3989		22.87	0.18137	-0.12771
12.89	-0.33089		22.88	0.20233	-0.14022
12.9	-0.26288		22.89	0.2229	-0.1521
12.91	-0.19222		22.9	0.24318	-0.16287
12.92	-0.12138		22.91	0.26324	-0.17108
12.93	-0.05001		22.92	0.28317	-0.17916
12.94	0.0218		22.93	0.30305	-0.18308
12.95	0.09344		22.94	0.32296	-0.18646
12.96	0.1643		22.95	0.34295	-0.18743
12.97	0.23516		22.96	0.36307	-0.18602
12.98	0.30388		22.97	0.38334	-0.18428
12.99	0.37205		22.98	0.40376	-0.17911
13	0.43851		22.99	0.42432	-0.17406
13.01	0.50258		23	0.44497	-0.16753
13.02	0.56646		23.01	0.46564	-0.16045
13.03	0.62544		23.02	0.48624	-0.15342
13.04	0.68441		23.03	0.50665	-0.14643
13.05	0.73963		23.04	0.52673	-0.13912
13.06	0.79288		23.05	0.54631	-0.1342
13.07	0.84443		23.06	0.56522	-0.12867
13.08	0.89155		23.07	0.58325	-0.12539
13.09	0.93868		23.08	0.60018	-0.12312
13.1	0.97996		23.09	0.61581	-0.12103
13.11	1.02056		23.1	0.6299	-0.12276
13.12	1.05751		23.11	0.64223	-0.12272
13.13	1.09101		23.12	0.65256	-0.12712
13.14	1.12343		23.13	0.66069	-0.13055
13.15	1.14894		23.14	0.66641	-0.13512
13.16	1.17444		23.15	0.66954	-0.14129
13.17	1.19294		23.16	0.6699	-0.14526
13.18	1.20919		23.17	0.66734	-0.15305
13.19	1.22141		23.18	0.66177	-0.15781
13.2	1.22694		23.19	0.65307	-0.164
13.21	1.23247		23.2	0.6412	-0.16899
13.22	1.22594		23.21	0.62613	-0.17259
13.23	1.21936		23.22	0.60785	-0.17691
13.24	1.20473		23.23	0.58642	-0.17807
13.25	1.18507		23.24	0.56189	-0.18087
13.26	1.16228		23.25	0.53437	-0.181
13.27	1.12935		23.26	0.50399	-0.1808
13.28	1.09642		23.27	0.47091	-0.17992
13.29	1.05292		23.28	0.4353	-0.17725
13.3	1.00762		23.29	0.39738	-0.17568
13.31	0.95745		23.3	0.35737	-0.17202
13.32	0.9019		23.31	0.3155	-0.16944
13.33	0.84568		23.32	0.27204	-0.16602
13.34	0.78313		23.33	0.22725	-0.16252
13.35	0.72058		23.34	0.18141	-0.1597
13.36	0.65596		23.35	0.13477	-0.15618
13.37	0.59052		23.36	0.08764	-0.154
13.38	0.52562		23.37	0.04027	-0.1516
13.39	0.46179		23.38	-0.00706	-0.14953
13.4	0.39796		23.39	-0.05409	-0.14792
13.41	0.33982		23.4	-0.10057	-0.1465
13.42	0.28194		23.41	-0.14624	-0.1449
13.43	0.22958		23.42	-0.19089	-0.14433
13.44	0.18131		23.43	-0.23429	-0.14206
13.45	0.13539		23.44	-0.27624	-0.14089
13.46	0.09924		23.45	-0.31656	-0.13873
13.47	0.06309		23.46	-0.35508	-0.13589
13.48	0.03776		23.47	-0.39164	-0.13412
13.49	0.01491		23.48	-0.42611	-0.12878
13.5	-0.00223		23.49	-0.45838	-0.12565
13.51	-0.01193		23.5	-0.48832	-0.11925
13.52	-0.02099		23.51	-0.51587	-0.11343
13.53	-0.01876		23.52	-0.54095	-0.10725
13.54	-0.01653		23.53	-0.56351	-0.09884
13.55	-0.00757		23.54	-0.58349	-0.093
13.56	0.00467		23.55	-0.60088	-0.08265
13.57	0.01922		23.56	-0.61565	-0.07486
13.58	0.03934		23.57	-0.62781	-0.06584
13.59	0.05947		23.58	-0.63736	-0.05701
13.6	0.08505		23.59	-0.64432	-0.04955
13.61	0.11116		23.6	-0.6487	-0.04065
13.62	0.13971		23.61	-0.65056	-0.03429
13.63	0.17039		23.62	-0.64992	-0.0268
13.64	0.20164		23.63	-0.64684	-0.02114
13.65	0.23606		23.64	-0.64137	-0.01617
13.66	0.27048		23.65	-0.63357	-0.01165
13.67	0.30749		23.66	-0.6235	-0.00908
13.68	0.34527		23.67	-0.61124	-0.00571
13.69	0.38426		23.68	-0.59687	-0.00445
13.7	0.42513		23.69	-0.58046	-0.00278
13.71	0.46604		23.7	-0.5621	-0.00207
13.72	0.50955		23.71	-0.54187	-0.00197
13.73	0.55306		23.72	-0.51989	-0.0011
13.74	0.59757		23.73	-0.49624	-0.00189
13.75	0.64266		23.74	-0.47103	-0.000326819
13.76	0.68768		23.75	-0.44439	-2.6567e-06
13.77	0.73251		23.76	-0.41643	0.00138
13.78	0.77734		23.77	-0.38728	0.00336
13.79	0.81965		23.78	-0.35707	0.00499
13.8	0.86158		23.79	-0.32595	0.00871
13.81	0.90052		23.8	-0.29407	0.01166
13.82	0.93636		23.81	-0.26159	0.01615
13.83	0.97115		23.82	-0.22866	0.0207
13.84	0.99753		23.83	-0.19546	0.02541
13.85	1.02391		23.84	-0.16216	0.0306
13.86	1.04117		23.85	-0.12893	0.03582
13.87	1.05508		23.86	-0.09597	0.04033
13.88	1.06387		23.87	-0.06344	0.04529
13.89	1.06316		23.88	-0.03153	0.04876
13.9	1.06246		23.89	-0.000401774	0.05199
13.91	1.04674		23.9	0.02976	0.05473
13.92	1.03055		23.91	0.05881	0.05505
13.93	1.00555		23.92	0.08659	0.05664
13.94	0.97443		23.93	0.11297	0.0539
13.95	0.94057		23.94	0.13783	0.05212
13.96	0.89641		23.95	0.16106	0.04835
13.97	0.85224		23.96	0.18258	0.0431
13.98	0.79967		23.97	0.20233	0.03865
13.99	0.74537		23.98	0.22028	0.03055
14	0.68806		23.99	0.23642	0.02426
14.01	0.62705		24	0.25075	0.01574
14.02	0.5658		24.01	0.26331	0.00778
14.03	0.50145		24.02	0.27418	0.000193508
14.04	0.43709		24.03	0.28344	-0.00787
14.05	0.37237		24.04	0.2912	-0.01445
14.06	0.30749		24.05	0.2976	-0.02093
14.07	0.24304		24.06	0.3028	-0.02621
14.08	0.17958		24.07	0.30697	-0.0299
14.09	0.11612		24.08	0.3103	-0.03244
14.1	0.05488		24.09	0.313	-0.03366
14.11	-0.00619		24.1	0.31526	-0.0324
14.12	-0.06585		24.11	0.31731	-0.03093
14.13	-0.12435		24.12	0.31935	-0.02594
14.14	-0.18248		24.13	0.3216	-0.02062
14.15	-0.23873		24.14	0.32426	-0.01339
14.16	-0.29497		24.15	0.32752	-0.00434
14.17	-0.34969		24.16	0.33156	0.00445
14.18	-0.404		24.17	0.33654	0.0166
14.19	-0.45749		24.18	0.34258	0.02767
14.2	-0.50979		24.19	0.3498	0.04072
14.21	-0.56202		24.2	0.35829	0.05367
14.22	-0.61156		24.21	0.3681	0.06649
14.23	-0.6611		24.22	0.37925	0.0802
14.24	-0.7079		24.23	0.39174	0.09257
14.25	-0.75319		24.24	0.40552	0.10586
14.26	-0.7968		24.25	0.42053	0.11799
14.27	-0.83579		24.26	0.43667	0.1296
14.28	-0.87478		24.27	0.4538	0.14063
14.29	-0.9062		24.28	0.47176	0.15078
14.3	-0.93666		24.29	0.49038	0.16008
14.31	-0.96181		24.3	0.50943	0.16893
14.32	-0.98181		24.31	0.5287	0.17634
14.33	-1.00035		24.32	0.54793	0.18352
14.34	-1.00879		24.33	0.56686	0.1898
14.35	-1.01723		24.34	0.58523	0.19514
14.36	-1.01709		24.35	0.60276	0.20107
14.37	-1.01404		24.36	0.61918	0.20453
14.38	-1.00728		24.37	0.6342	0.20937
14.39	-0.99413		24.38	0.64757	0.21247
14.4	-0.98097		24.39	0.65902	0.21594
14.41	-0.96041		24.4	0.66832	0.21973
14.42	-0.93974		24.41	0.67523	0.22176
14.43	-0.91658		24.42	0.67956	0.22638
14.44	-0.89181		24.43	0.68112	0.2274
14.45	-0.86695		24.44	0.67977	0.23084
14.46	-0.84176		24.45	0.67537	0.23319
14.47	-0.81658		24.46	0.66784	0.23527
14.48	-0.79389		24.47	0.65712	0.23921
14.49	-0.77165		24.48	0.64319	0.23979
14.5	-0.75193		24.49	0.62604	0.24357
14.51	-0.73511		24.5	0.60573	0.24431
14.52	-0.71885		24.51	0.58232	0.24645
14.53	-0.70867		24.52	0.55593	0.24853
14.54	-0.69849		24.53	0.5267	0.24903
14.55	-0.6929		24.54	0.49478	0.25203
14.56	-0.68924		24.55	0.46037	0.25107
14.57	-0.68726		24.56	0.42368	0.25238
14.58	-0.68878		24.57	0.38496	0.25223
14.59	-0.6903		24.58	0.34445	0.25194
14.6	-0.69469		24.59	0.30242	0.25213
14.61	-0.69925		24.6	0.25914	0.25068
14.62	-0.70413		24.61	0.21489	0.2502
14.63	-0.70925		24.62	0.16996	0.24837
14.64	-0.71405		24.63	0.12462	0.24669
14.65	-0.71745		24.64	0.07916	0.24482
14.66	-0.72086		24.65	0.03383	0.24251
14.67	-0.72154		24.66	-0.0111	0.23993
14.68	-0.72156		24.67	-0.0554	0.23757
14.69	-0.71978		24.68	-0.09884	0.23434
14.7	-0.71558		24.69	-0.14122	0.23183
14.71	-0.71118		24.7	-0.18234	0.22867
14.72	-0.70274		24.71	-0.22205	0.22538
14.73	-0.69429		24.72	-0.2602	0.22278
14.74	-0.68344		24.73	-0.29666	0.21849
14.75	-0.67137		24.74	-0.33135	0.21674
14.76	-0.65852		24.75	-0.36416	0.21319
14.77	-0.64371		24.76	-0.39506	0.21069
14.78	-0.6289		24.77	-0.42399	0.20817
14.79	-0.61232		24.78	-0.45093	0.20481
14.8	-0.59556		24.79	-0.47587	0.20344
14.81	-0.57796		24.8	-0.49881	0.20007
14.82	-0.55961		24.81	-0.51976	0.19899
14.83	-0.54101		24.82	-0.53876	0.19674
14.84	-0.52087		24.83	-0.55582	0.19474
14.85	-0.50074		24.84	-0.57099	0.19338
14.86	-0.47868		24.85	-0.58431	0.19051
14.87	-0.45603		24.86	-0.59581	0.18965
14.88	-0.43202		24.87	-0.60555	0.18702
14.89	-0.40582		24.88	-0.61356	0.18511
14.9	-0.37962		24.89	-0.6199	0.18255
14.91	-0.34891		24.9	-0.62461	0.17925
14.92	-0.31821		24.91	-0.62772	0.17623
14.93	-0.28441		24.92	-0.62928	0.17165
14.94	-0.24873		24.93	-0.62935	0.16755
14.95	-0.21193		24.94	-0.62795	0.16211
14.96	-0.17165		24.95	-0.62513	0.15614
14.97	-0.13136		24.96	-0.62094	0.1495
14.98	-0.08835		24.97	-0.61543	0.14179
14.99	-0.04489		24.98	-0.60865	0.13389
15	-0.0011		24.99	-0.60065	0.12477
15.01	0.04305		25	-0.59149	0.11555
15.02	0.08693		25.01	-0.58125	0.10551
15.03	0.12846		25.02	-0.56998	0.0951
15.04	0.16999		25.03	-0.55777	0.08463
15.05	0.20693		25.04	-0.54469	0.07338
15.06	0.24211		25.05	-0.53082	0.06317
15.07	0.27388		25.06	-0.51627	0.05226
15.08	0.29907		25.07	-0.50112	0.04227
15.09	0.32426		25.08	-0.48546	0.03254
15.1	0.33698		25.09	-0.46939	0.0231
15.11	0.34919		25.1	-0.45302	0.01515
15.12	0.35275		25.11	-0.43642	0.00699
15.13	0.35006		25.12	-0.4197	0.000918209
15.14	0.34427		25.13	-0.40295	-0.00495
15.15	0.32611		25.14	-0.38625	-0.00968
15.16	0.30794		25.15	-0.36968	-0.01331
15.17	0.27779		25.16	-0.3533	-0.01655
15.18	0.245		25.17	-0.33718	-0.0184
15.19	0.20672		25.18	-0.32137	-0.01994
15.2	0.16143		25.19	-0.30591	-0.02087
15.21	0.11558		25.2	-0.29085	-0.02134
15.22	0.06088		25.21	-0.27619	-0.02169
15.23	0.00618		25.22	-0.26195	-0.02206
15.24	-0.05244		25.23	-0.24814	-0.02201
15.25	-0.11292		25.24	-0.23475	-0.0232
15.26	-0.17399		25.25	-0.22178	-0.02397
15.27	-0.23645		25.26	-0.20919	-0.02574
15.28	-0.29892		25.27	-0.19698	-0.02798
15.29	-0.35995		25.28	-0.18511	-0.03042
15.3	-0.42086		25.29	-0.17356	-0.03428
15.31	-0.47927		25.3	-0.16229	-0.03785
15.32	-0.53554		25.31	-0.15128	-0.0427
15.33	-0.59067		25.32	-0.14049	-0.04757
15.34	-0.63978		25.33	-0.12992	-0.05263
15.35	-0.68889		25.34	-0.11954	-0.05791
15.36	-0.7309		25.35	-0.10934	-0.06298
15.37	-0.7709		25.36	-0.09932	-0.0675
15.38	-0.80666		25.37	-0.08949	-0.07184
15.39	-0.83601		25.38	-0.07985	-0.07484
15.4	-0.86515		25.39	-0.07044	-0.07718
15.41	-0.88263		25.4	-0.06128	-0.07845
15.42	-0.9001		25.41	-0.05242	-0.07784
15.43	-0.90929		25.42	-0.04391	-0.07689
15.44	-0.91379		25.43	-0.03581	-0.07308
15.45	-0.91468		25.44	-0.02819	-0.06868
15.46	-0.90519		25.45	-0.02113	-0.06262
15.47	-0.8957		25.46	-0.01469	-0.05512
15.48	-0.8731		25.47	-0.00898	-0.04681
15.49	-0.84868		25.48	-0.00407	-0.03729
15.5	-0.81645		25.49	-6.71869e-05	-0.02687
15.51	-0.77633		25.5	0.00295	-0.01672
15.52	-0.73432		25.51	0.00489	-0.00577
15.53	-0.67806		25.52	0.00567	0.00467
15.54	-0.6218		25.53	0.00521	0.0142
15.55	-0.55369		25.54	0.00343	0.02469
15.56	-0.48134		25.55	0.000270896	0.03096
15.57	-0.40352		25.56	-0.00433	0.03866
15.58	-0.31582		25.57	-0.01041	0.04274
15.59	-0.22812		25.58	-0.018	0.04591
15.6	-0.1269		25.59	-0.02713	0.04817
15.61	-0.02537		25.6	-0.03779	0.04622
15.62	0.08302		25.61	-0.04999	0.0458
15.63	0.19604		25.62	-0.06368	0.03973
15.64	0.31086		25.63	-0.07884	0.03448
15.65	0.43221		25.64	-0.09541	0.0272
15.66	0.55355		25.65	-0.1133	0.01831
15.67	0.67864		25.66	-0.13244	0.01001
15.68	0.80445		25.67	-0.15272	-0.000672058
15.69	0.93032		25.68	-0.17402	-0.01032
15.7	1.05625		25.69	-0.19623	-0.02029
15.71	1.18184		25.7	-0.21919	-0.02985
15.72	1.30324		25.71	-0.24276	-0.0384
15.73	1.42464		25.72	-0.26679	-0.04589
15.74	1.53963		25.73	-0.29111	-0.05303
15.75	1.65182		25.74	-0.31554	-0.05697
15.76	1.75971		25.75	-0.33994	-0.06096
15.77	1.85824		25.76	-0.36411	-0.06229
15.78	1.95678		25.77	-0.3879	-0.06236
15.79	2.03883		25.78	-0.41114	-0.06168
15.8	2.11974		25.79	-0.43367	-0.05794
15.81	2.18907		25.8	-0.45533	-0.05506
15.82	2.24912		25.81	-0.47598	-0.04896
15.83	2.30511		25.82	-0.49548	-0.04339
15.84	2.34197		25.83	-0.51371	-0.03706
15.85	2.37883		25.84	-0.53056	-0.03004
15.86	2.39629		25.85	-0.54593	-0.02414
15.87	2.40874		25.86	-0.55972	-0.017
15.88	2.41107		25.87	-0.57187	-0.0115
15.89	2.39909		25.88	-0.58232	-0.00594
15.9	2.38631		25.89	-0.59102	-0.00149
15.91	2.35111		25.9	-0.59793	0.0019
15.92	2.31592		25.91	-0.60305	0.00481
15.93	2.26711		25.92	-0.60637	0.0059
15.94	2.2111		25.93	-0.60788	0.00733
15.95	2.15033		25.94	-0.60762	0.00702
15.96	2.07695		25.95	-0.6056	0.00662
15.97	2.00357		25.96	-0.60187	0.00562
15.98	1.91844		25.97	-0.59648	0.00373
15.99	1.83192		25.98	-0.58947	0.00306
16	1.74107		25.99	-0.58092	0.000847637
16.01	1.64611		26	-0.57089	0.000801396
16.02	1.55067		26.01	-0.55947	7.85939e-05
16.03	1.45209		26.02	-0.54673	0.00019616
16.04	1.35351		26.03	-0.53276	0.00167
16.05	1.25559		26.04	-0.51764	0.00234
16.06	1.15789		26.05	-0.50149	0.00615
16.07	1.06195		26.06	-0.48438	0.009
16.08	0.96899		26.07	-0.46642	0.01348
16.09	0.87603		26.08	-0.44771	0.0183
16.1	0.79068		26.09	-0.42835	0.0231
16.11	0.70539		26.1	-0.40843	0.02873
16.12	0.62592		26.11	-0.38806	0.0339
16.13	0.55012		26.12	-0.36732	0.0388
16.14	0.47668		26.13	-0.34631	0.04343
16.15	0.41106		26.14	-0.32511	0.04687
16.16	0.34544		26.15	-0.3038	0.04938
16.17	0.28818		26.16	-0.28246	0.05127
16.18	0.23237		26.17	-0.26114	0.0504
16.19	0.18062		26.18	-0.2399	0.04961
16.2	0.1334		26.19	-0.21878	0.04562
16.21	0.08681		26.2	-0.1978	0.04091
16.22	0.04643		26.21	-0.17698	0.03466
16.23	0.00604		26.22	-0.15632	0.02615
16.24	-0.03092		26.23	-0.1358	0.01769
16.25	-0.06649		26.24	-0.1154	0.00634
16.26	-0.10111		26.25	-0.09505	-0.00495
16.27	-0.1338		26.26	-0.07471	-0.01712
16.28	-0.16649		26.27	-0.0543	-0.02982
16.29	-0.19797		26.28	-0.03371	-0.04247
16.3	-0.22939		26.29	-0.01286	-0.05475
16.31	-0.26073		26.3	0.00838	-0.06742
16.32	-0.29199		26.31	0.03012	-0.0778
16.33	-0.32333		26.32	0.05249	-0.08847
16.34	-0.35498		26.33	0.07562	-0.09728
16.35	-0.38663		26.34	0.09964	-0.10449
16.36	-0.41856		26.35	0.12467	-0.11185
16.37	-0.45057		26.36	0.15083	-0.11471
16.38	-0.48252		26.37	0.17823	-0.1188
16.39	-0.5144		26.38	0.20696	-0.11887
16.4	-0.54623		26.39	0.23709	-0.11857
16.41	-0.57719		26.4	0.26867	-0.11713
16.42	-0.60816		26.41	0.30174	-0.11278
16.43	-0.63788		26.42	0.33628	-0.10992
16.44	-0.667		26.43	0.37227	-0.10241
16.45	-0.69533		26.44	0.40965	-0.09623
16.46	-0.72171		26.45	0.44833	-0.08843
16.47	-0.74809		26.46	0.48818	-0.07992
16.48	-0.77132		26.47	0.52904	-0.07171
16.49	-0.79423		26.48	0.57073	-0.06192
16.5	-0.81508		26.49	0.613	-0.05273
16.51	-0.83407		26.5	0.65563	-0.04283
16.52	-0.85246		26.51	0.69832	-0.03281
16.53	-0.86737		26.52	0.74077	-0.02291
16.54	-0.88228		26.53	0.78267	-0.01285
16.55	-0.89415		26.54	0.82367	-0.00215
16.56	-0.90511		26.55	0.86344	0.00724
16.57	-0.91466		26.56	0.9016	0.01822
16.58	-0.92202		26.57	0.93781	0.02762
16.59	-0.92934		26.58	0.97171	0.03789
16.6	-0.93357		26.59	1.00297	0.04842
16.61	-0.93781		26.6	1.03124	0.0571
16.62	-0.9404		26.61	1.05623	0.06907
16.63	-0.94203		26.62	1.07764	0.07562
16.64	-0.94312		26.63	1.09523	0.08552
16.65	-0.94257		26.64	1.10875	0.09289
16.66	-0.94203		26.65	1.11802	0.09953
16.67	-0.93984		26.66	1.12289	0.10804
16.68	-0.93739		26.67	1.12324	0.11026
16.69	-0.93403		26.68	1.11901	0.11707
16.7	-0.92973		26.69	1.11016	0.11683
16.71	-0.9252		26.7	1.09671	0.11845
16.72	-0.91883		26.71	1.07873	0.11836
16.73	-0.91246		26.72	1.0563	0.11441
16.74	-0.90431		26.73	1.02958	0.1141
16.75	-0.89548		26.74	0.99875	0.10501
16.76	-0.88562		26.75	0.96402	0.09981
16.77	-0.87379		26.76	0.92564	0.09066
16.78	-0.86197		26.77	0.88389	0.0811
16.79	-0.84672		26.78	0.83909	0.07224
16.8	-0.83136		26.79	0.79155	0.06027
16.81	-0.81366		26.8	0.74163	0.05069
16.82	-0.79431		26.81	0.68969	0.03917
16.83	-0.7741		26.82	0.6361	0.02891
16.84	-0.7506		26.83	0.58123	0.01975
16.85	-0.7271		26.84	0.52546	0.01133
16.86	-0.7003		26.85	0.46917	0.00393
16.87	-0.67283		26.86	0.41273	-0.000498079
16.88	-0.64385		26.87	0.3565	-0.00513
16.89	-0.61302		26.88	0.30082	-0.00563
16.9	-0.58203		26.89	0.24602	-0.00559
16.91	-0.54891		26.9	0.19242	-0.00378
16.92	-0.51579		26.91	0.14031	0.00125
16.93	-0.48211		26.92	0.08996	0.00458
16.94	-0.44816		26.93	0.04162	0.01381
16.95	-0.41449		26.94	-0.00449	0.0208
16.96	-0.38143		26.95	-0.04817	0.02982
16.97	-0.34838		26.96	-0.08925	0.03889
16.98	-0.31784		26.97	-0.12758	0.04657
16.99	-0.2875		26.98	-0.16304	0.0555
17	-0.25956		26.99	-0.19552	0.06146
17.01	-0.23363		27	-0.22496	0.06755
17.02	-0.20867		27.01	-0.25129	0.07102
17.03	-0.18854		27.02	-0.27448	0.07241
17.04	-0.16841		27.03	-0.29453	0.07178
17.05	-0.15354		27.04	-0.31143	0.06815
17.06	-0.1401		27.05	-0.32522	0.06273
17.07	-0.12947		27.06	-0.33592	0.05422
17.08	-0.12299		27.07	-0.3436	0.044
17.09	-0.11667		27.08	-0.34832	0.03132
17.1	-0.11672		27.09	-0.35016	0.01683
17.11	-0.11678		27.1	-0.34922	0.00161
17.12	-0.12037		27.11	-0.34561	-0.0163
17.13	-0.12589		27.12	-0.33942	-0.03184
17.14	-0.13244		27.13	-0.33079	-0.04964
17.15	-0.14181		27.14	-0.31985	-0.06548
17.16	-0.15117		27.15	-0.30674	-0.08048
17.17	-0.16213		27.16	-0.29161	-0.09565
17.18	-0.1733		27.17	-0.27461	-0.10551
17.19	-0.18423		27.18	-0.2559	-0.11707
17.2	-0.19495		27.19	-0.23565	-0.12206
17.21	-0.20532		27.2	-0.21404	-0.1267
17.22	-0.21333		27.21	-0.19123	-0.12838
17.23	-0.22133		27.22	-0.16741	-0.1259
17.24	-0.22579		27.23	-0.14276	-0.12376
17.25	-0.22903		27.24	-0.11747	-0.11532
17.26	-0.22994		27.25	-0.09172	-0.10734
17.27	-0.22675		27.26	-0.06569	-0.09662
17.28	-0.22356		27.27	-0.03956	-0.08463
17.29	-0.21293		27.28	-0.01351	-0.07235
17.3	-0.20218		27.29	0.0123	-0.05936
17.31	-0.18654		27.3	0.03769	-0.04596
17.32	-0.16769		27.31	0.06252	-0.03486
17.33	-0.14706		27.32	0.08664	-0.02328
17.34	-0.12026		27.33	0.10992	-0.01425
17.35	-0.09345		27.34	0.13225	-0.00712
17.36	-0.06061		27.35	0.15352	-0.000270373
17.37	-0.02664		27.36	0.17365	0.000848617
17.38	0.01		27.37	0.19257	0.00318
17.39	0.04975		27.38	0.21022	-7.75997e-05
17.4	0.08981		27.39	0.22656	-0.00393
17.41	0.13346		27.4	0.24158	-0.00962
17.42	0.1771		27.41	0.25527	-0.01866
17.43	0.22192		27.42	0.26764	-0.02653
17.44	0.26724		27.43	0.27871	-0.03876
17.45	0.31232		27.44	0.28853	-0.04974
17.46	0.3569		27.45	0.29715	-0.06154
17.47	0.40148		27.46	0.30461	-0.07329
17.48	0.4431		27.47	0.31098	-0.08409
17.49	0.48454		27.48	0.31633	-0.09421
17.5	0.52297		27.49	0.32073	-0.10338
17.51	0.55905		27.5	0.32424	-0.11026
17.52	0.59383		27.51	0.32694	-0.11613
17.53	0.62271		27.52	0.32889	-0.11991
17.54	0.65158		27.53	0.33013	-0.12167
17.55	0.67359		27.54	0.33071	-0.12247
17.56	0.6939		27.55	0.33068	-0.12043
17.57	0.71026		27.56	0.33005	-0.11779
17.58	0.72121		27.57	0.32884	-0.11361
17.59	0.73177		27.58	0.32705	-0.10851
17.6	0.73316		27.59	0.32467	-0.10305
17.61	0.73455		27.6	0.32168	-0.0974
17.62	0.72987		27.61	0.31804	-0.09111
17.63	0.72208		27.62	0.31372	-0.08693
17.64	0.71193		27.63	0.30865	-0.08207
17.65	0.69577		27.64	0.3028	-0.07929
17.66	0.67961		27.65	0.29608	-0.07757
17.67	0.65699		27.66	0.28845	-0.07626
17.68	0.63365		27.67	0.27983	-0.07863
17.69	0.60729		27.68	0.27017	-0.07996
17.7	0.57815		27.69	0.25941	-0.08545
17.71	0.5484		27.7	0.24749	-0.09077
17.72	0.51493		27.71	0.23437	-0.09743
17.73	0.48146		27.72	0.22003	-0.10582
17.74	0.44581		27.73	0.20444	-0.11328
17.75	0.40947		27.74	0.18759	-0.12311
17.76	0.37257		27.75	0.16948	-0.13169
17.77	0.33474		27.76	0.15014	-0.14041
17.78	0.29691		27.77	0.1296	-0.14853
17.79	0.25888		27.78	0.10792	-0.15548
17.8	0.22085		27.79	0.08514	-0.16133
17.81	0.18343		27.8	0.06135	-0.16617
17.82	0.14638		27.81	0.03664	-0.16857
17.83	0.10983		27.82	0.0111	-0.17004
17.84	0.07486		27.83	-0.01515	-0.16937
17.85	0.03989		27.84	-0.04199	-0.16698
17.86	0.00757		27.85	-0.06931	-0.16363
17.87	-0.02431		27.86	-0.09697	-0.15768
17.88	-0.05431		27.87	-0.12484	-0.15153
17.89	-0.08224		27.88	-0.15278	-0.14349
17.9	-0.10971		27.89	-0.18066	-0.13505
17.91	-0.133		27.9	-0.20835	-0.1262
17.92	-0.15629		27.91	-0.23572	-0.11686
17.93	-0.17597		27.92	-0.26265	-0.10795
17.94	-0.19422		27.93	-0.28901	-0.09913
17.95	-0.21076		27.94	-0.3147	-0.09099
17.96	-0.22394		27.95	-0.33961	-0.08374
17.97	-0.23712		27.96	-0.36365	-0.07743
17.98	-0.24584		27.97	-0.38673	-0.07217
17.99	-0.25436		27.98	-0.40878	-0.06818
18	-0.26069		27.99	-0.42972	-0.0653
18.01	-0.26541		28	-0.4495	-0.06347
18.02	-0.26963		28.01	-0.46808	-0.06284
18.03	-0.27181		28.02	-0.48542	-0.06288
18.04	-0.27399		28.03	-0.50149	-0.06366
18.05	-0.27533		28.04	-0.51627	-0.0654
18.06	-0.27649		28.05	-0.52975	-0.06636
18.07	-0.27788		28.06	-0.54194	-0.06861
18.08	-0.27956		28.07	-0.55284	-0.06931
18.09	-0.28136		28.08	-0.56247	-0.07037
18.1	-0.28494		28.09	-0.57084	-0.07087
18.11	-0.28852		28.1	-0.578	-0.06959
18.12	-0.29399		28.11	-0.58396	-0.06949
18.13	-0.30037		28.12	-0.58879	-0.06522
18.14	-0.30766		28.13	-0.5925	-0.06204
18.15	-0.31711		28.14	-0.59517	-0.05671
18.16	-0.32655		28.15	-0.59683	-0.05041
18.17	-0.33836		28.16	-0.59754	-0.04402
18.18	-0.35038		28.17	-0.59734	-0.03521
18.19	-0.36314		28.18	-0.5963	-0.02724
18.2	-0.37654		28.19	-0.59446	-0.01749
18.21	-0.38987		28.2	-0.59187	-0.00806
18.22	-0.40285		28.21	-0.58858	0.00134
18.23	-0.41584		28.22	-0.58461	0.01082
18.24	-0.42686		28.23	-0.58002	0.01965
18.25	-0.43732		28.24	-0.57482	0.02777
18.26	-0.44595		28.25	-0.56903	0.0353
18.27	-0.45177		28.26	-0.56267	0.04132
18.28	-0.45749		28.27	-0.55574	0.04639
18.29	-0.45689		28.28	-0.54823	0.05024
18.3	-0.45629		28.29	-0.54013	0.05222
18.31	-0.45086		28.3	-0.5314	0.05359
18.32	-0.44265		28.31	-0.52202	0.05255
18.33	-0.4324		28.32	-0.51194	0.05074
18.34	-0.41619		28.33	-0.50111	0.04758
18.35	-0.39998		28.34	-0.48947	0.04317
18.36	-0.37717		28.35	-0.47694	0.03793
18.37	-0.35341		28.36	-0.46347	0.03198
18.38	-0.32653		28.37	-0.44897	0.025
18.39	-0.29646		28.38	-0.43337	0.01849
18.4	-0.26587		28.39	-0.41658	0.01116
18.41	-0.23132		28.4	-0.39854	0.00414
18.42	-0.19677		28.41	-0.37916	-0.00217
18.43	-0.16053		28.42	-0.35839	-0.0096
18.44	-0.1237		28.43	-0.33616	-0.01372
18.45	-0.08686		28.44	-0.31242	-0.01935
18.46	-0.05003		28.45	-0.28714	-0.02247
18.47	-0.0132		28.46	-0.2603	-0.02522
18.48	0.02149		28.47	-0.23189	-0.02768
18.49	0.05613		28.48	-0.20191	-0.02728
18.5	0.08834		28.49	-0.1704	-0.02841
18.51	0.11889		28.5	-0.1374	-0.02567
18.52	0.14824		28.51	-0.10299	-0.02384
18.53	0.17316		28.52	-0.06725	-0.02081
18.54	0.19808		28.53	-0.0303	-0.01678
18.55	0.21735		28.54	0.00773	-0.01336
18.56	0.23548		28.55	0.04668	-0.00829
18.57	0.25017		28.56	0.08638	-0.00397
18.58	0.26069		28.57	0.12664	0.000533323
18.59	0.27063		28.58	0.16723	0.0049
18.6	0.27303		28.59	0.20794	0.00864
18.61	0.27544		28.6	0.24852	0.0117
18.62	0.27207		28.61	0.28871	0.01509
18.63	0.26614		28.62	0.32826	0.01563
18.64	0.25765		28.63	0.36689	0.01709
18.65	0.24349		28.64	0.40432	0.01624
18.66	0.22934		28.65	0.4403	0.01483
18.67	0.20801		28.66	0.47453	0.01337
18.68	0.18616		28.67	0.50677	0.00865
18.69	0.16062		28.68	0.53676	0.00619
18.7	0.1321		28.69	0.56425	-0.000800271
18.71	0.10272		28.7	0.58902	-0.00608
18.72	0.06917		28.71	0.61086	-0.0126
18.73	0.03563		28.72	0.62959	-0.02029
18.74	-7.02015e-05		28.73	0.64505	-0.02565
18.75	-0.03634		28.74	0.65711	-0.03498
18.76	-0.07253		28.75	0.66566	-0.0408
18.77	-0.10862		28.76	0.67064	-0.0487
18.78	-0.1446		28.77	0.67199	-0.05504
18.79	-0.17717		28.78	0.66971	-0.06017
18.8	-0.20973		28.79	0.66383	-0.06612
18.81	-0.23771		28.8	0.6544	-0.06853
18.82	-0.26324		28.81	0.64151	-0.07311
18.83	-0.28595		28.82	0.62529	-0.07452
18.84	-0.30111		28.83	0.60589	-0.07554
18.85	-0.31626		28.84	0.58349	-0.07549
18.86	-0.31973		28.85	0.55829	-0.07344
18.87	-0.32176		28.86	0.53053	-0.07177
18.88	-0.31617		28.87	0.50046	-0.0678
18.89	-0.30327		28.88	0.46835	-0.06417
18.9	-0.28835		28.89	0.43448	-0.05926
18.91	-0.25993		28.9	0.39916	-0.05384
18.92	-0.23152		28.91	0.36268	-0.04841
18.93	-0.19204		28.92	0.32536	-0.04222
18.94	-0.14887		28.93	0.2875	-0.03672
18.95	-0.10102		28.94	0.24942	-0.031
18.96	-0.04519		28.95	0.21142	-0.02566
18.97	0.01063		28.96	0.17378	-0.02084
18.98	0.07579		28.97	0.13679	-0.01649
18.99	0.14103		28.98	0.10072	-0.01266
19	0.20954		28.99	0.06581	-0.00999
19.01	0.28014		29	0.03231	-0.00704
19.02	0.35094		29.01	0.000411894	-0.00557
19.03	0.4224		29.02	-0.02968	-0.00411
19.04	0.49386		29.03	-0.05781	-0.00316
19.05	0.56221		29.04	-0.08383	-0.00351
19.06	0.63002		29.05	-0.10761	-0.00216
19.07	0.69415		29.06	-0.12907	-0.00313
19.08	0.75413		29.07	-0.14813	-0.00166
19.09	0.8131		29.08	-0.16474	-0.00135
19.1	0.86174		29.09	-0.17886	-0.000572296
19.11	0.91039		29.1	-0.19051	0.00196
19.12	0.94909		29.11	-0.19969	0.00225
19.13	0.9837		29.12	-0.20643	0.00754
19.14	1.01313		29.13	-0.2108	0.01046
19.15	1.03195		29.14	-0.21285	0.01591
19.16	1.05077		29.15	-0.21269	0.02174
19.17	1.0538		29.16	-0.2104	0.0272
19.18	1.05597		29.17	-0.2061	0.03537
19.19	1.04868		29.18	-0.19992	0.04166
19.2	1.0342		29.19	-0.192	0.05048
19.21	1.01673		29.2	-0.18247	0.05823
19.22	0.98637		29.21	-0.17149	0.0659
19.23	0.956		29.22	-0.15921	0.07359
19.24	0.91396		29.23	-0.14581	0.08021
19.25	0.86915		29.24	-0.13144	0.08622
19.26	0.81903		29.25	-0.11628	0.09143
19.27	0.7618		29.26	-0.10048	0.09477
19.28	0.70409		29.27	-0.08421	0.09721
19.29	0.63695		29.28	-0.06765	0.09816
19.3	0.56982		29.29	-0.05094	0.09692
19.31	0.49801		29.3	-0.03424	0.09569
19.32	0.42388		29.31	-0.01769	0.09058
19.33	0.34865		29.32	-0.00145	0.08572
19.34	0.27069		29.33	0.01438	0.07879
19.35	0.19274		29.34	0.02966	0.07079
19.36	0.11426		29.35	0.0443	0.06267
19.37	0.03574		29.36	0.05818	0.05267
19.38	-0.04143		29.37	0.07125	0.0435
19.39	-0.11738		29.38	0.08341	0.03336
19.4	-0.19255		29.39	0.09462	0.02384
19.41	-0.26312		29.4	0.10484	0.01494
19.42	-0.33369		29.41	0.11404	0.00663
19.43	-0.39843		29.42	0.12219	-0.000604439
19.44	-0.46138		29.43	0.12931	-0.00641
19.45	-0.52081		29.44	0.13538	-0.01118
19.46	-0.57463		29.45	0.14043	-0.01408
19.47	-0.62839		29.46	0.14449	-0.01564
19.48	-0.67236		29.47	0.14759	-0.01578
19.49	-0.71634		29.48	0.14976	-0.01407
19.5	-0.75422		29.49	0.15105	-0.01148
19.51	-0.78845		29.5	0.1515	-0.00717
19.52	-0.82048		29.51	0.15117	-0.00203
19.53	-0.84573		29.52	0.15009	0.00388
19.54	-0.87099		29.53	0.14832	0.01049
19.55	-0.88953		29.54	0.14589	0.01755
19.56	-0.90703		29.55	0.14284	0.02433
19.57	-0.92145		29.56	0.13921	0.03169
19.58	-0.9326		29.57	0.13502	0.03787
19.59	-0.94322		29.58	0.13029	0.04417
19.6	-0.94932		29.59	0.12505	0.04976
19.61	-0.95541		29.6	0.11929	0.05422
19.62	-0.95854		29.61	0.11302	0.05905
19.63	-0.96053		29.62	0.10625	0.06147
19.64	-0.96127		29.63	0.09896	0.06439
19.65	-0.95961		29.64	0.09114	0.06603
19.66	-0.95795		29.65	0.0828	0.06729
19.67	-0.95269		29.66	0.0739	0.06852
19.68	-0.94729		29.67	0.06445	0.0689
19.69	-0.93937		29.68	0.05444	0.06985
19.7	-0.92966		29.69	0.04385	0.07043
19.71	-0.9189		29.7	0.03268	0.07148
19.72	-0.90401		29.71	0.02093	0.07299
19.73	-0.88913		29.72	0.00862	0.07498
19.74	-0.86919		29.73	-0.00424	0.07755
19.75	-0.84818		29.74	-0.01764	0.08089
19.76	-0.8241		29.75	-0.03153	0.08473
19.77	-0.79617		29.76	-0.04589	0.08925
19.78	-0.76778		29.77	-0.06066	0.09424
19.79	-0.73249		29.78	-0.07579	0.09953
19.8	-0.69721		29.79	-0.09122	0.10498
19.81	-0.65693		29.8	-0.10688	0.11067
19.82	-0.61434		29.81	-0.12269	0.11549
19.83	-0.56971		29.82	-0.13858	0.1204
19.84	-0.52039		29.83	-0.15445	0.12411
19.85	-0.47108		29.84	-0.17022	0.12701
19.86	-0.41656		29.85	-0.1858	0.12911
19.87	-0.36161		29.86	-0.2011	0.12904
19.88	-0.3044		29.87	-0.21601	0.12859
19.89	-0.24529		29.88	-0.23044	0.12545
19.9	-0.18579		29.89	-0.24431	0.12139
19.91	-0.12426		29.9	-0.25751	0.11575
19.92	-0.06273		29.91	-0.26996	0.10837
19.93	-0.00077013		29.92	-0.28158	0.10011
19.94	0.06131		29.93	-0.29227	0.09046
19.95	0.12287		29.94	-0.30197	0.07982
19.96	0.18366		29.95	-0.3106	0.06914
19.97	0.24438		29.96	-0.31808	0.05771
19.98	0.30212		29.97	-0.32437	0.04631
[truncated: 7,620 more rows]

## Sheet: Sup. Fig. 8
Li Oxides				Li Sulfides				Li Chlorides
Volume ( (Å^3))	O-O (eV)	O-T (eV)		Volume ( (Å^3))	O-O (eV)	O-T (eV)		Volume ( (Å^3))	O-O (eV)	O-T (eV)
15	1.11876	0.923843		30	0.887584	0.737447		30	0.789213	0.737447
16	0.88838	0.699969		31	0.786411	0.636197		31	0.695602	0.636197
17	0.693975	0.510578		32	0.693032	0.542931		32	0.609705	0.542931
18	0.52861	0.440324		33	0.60668	0.506775		33	0.530709	0.506775
19	0.386853	0.416835		34	0.526649	0.488939		34	0.45788	0.488939
20	0.264617	0.39667		35	0.452478	0.472417		35	0.390692	0.472417
21	0.158617	0.378794		36	0.383555	0.457064		36	0.328537	0.457064
22	0.0810606	0.392911		37	0.319407	0.442765		37	0.27093	0.442765
23	0.0404921	0.444813		38	0.259672	0.429479		38	0.217493	0.429479
24	0.0914337	0.490068		39	0.2039	0.41704		39	0.167782	0.41704
25	0.148972	0.529736		40	0.151885	0.405428		40	0.121538	0.405428
26	0.204775	0.56451		41	0.103219	0.394557		41	0.0789671	0.394557
27	0.254426	0.595002		42	0.0658807	0.396381		42	0.0477615	0.396381
28	0.298741	0.621867		43	0.032782	0.423005		43	0.0191047	0.423005
29	0.338346	0.645592		44	0.0394899	0.447845		44	0.0438948	0.447845
30	0.373921	0.666543		45	0.0667023	0.471136		45	0.0677173	0.471136
31	0.405907	0.685076		46	0.0980535	0.492933		46	0.0983753	0.492933
32	0.434733	0.701494		47	0.131312	0.513354		47	0.127368	0.513354
33	0.460769	0.71605		48	0.162614	0.532523		48	0.154596	0.532523
34	0.484347	0.728976		49	0.192144	0.550501		49	0.180217	0.550501
35	0.505679	0.740425		50	0.219998	0.56737		50	0.204322	0.56737
Na Oxides				Na Sulfides				Na Chlorides
Volume ( (Å^3))	O-O (eV)	O-T (eV)		Volume ( (Å^3))	O-O (eV)	O-T (eV)		Volume ( (Å^3))	O-O (eV)	O-T (eV)
15	6.12322	6.01346		35	2.83956	2.191		35	2.27394	2.191
16	5.31387	5.19473		36	2.64531	2.01768		36	2.10217	2.01768
17	4.62781	4.50279		37	2.46487	1.85802		37	1.94366	1.85802
18	4.04332	3.91531		38	2.29727	1.71049		38	1.79731	1.71049
19	3.54445	3.41243		39	2.14155	1.57381		39	1.66212	1.57381
20	3.11555	2.97954		40	1.99636	1.44746		40	1.53673	1.44746
21	2.74414	2.60684		41	1.8608	1.3303		41	1.42029	1.3303
22	2.42063	2.28174		42	1.73401	1.22138		42	1.31191	1.22138
23	2.13763	1.99826		43	1.61551	1.12002		43	1.21113	1.12002
24	1.88888	1.74916		44	1.50459	1.0256		44	1.11721	1.0256
25	1.66979	1.52927		45	1.40056	0.9376		45	1.02951	0.9376
26	1.47538	1.33471		46	1.30296	0.854856		46	0.947599	0.854856
27	1.30213	1.16175		47	1.21133	0.777941		47	0.870999	0.777941
28	1.14698	1.00729		48	1.12529	0.706066		48	0.799393	0.706066
29	1.00834	0.868596		49	1.04394	0.638485		49	0.731979	0.638485
30	0.883574	0.744022		50	0.967219	0.575166		50	0.668636	0.575166
31	0.770692	0.632013		51	0.895312	0.515626		51	0.609388	0.515626
32	0.66897	0.530906		52	0.827206	0.459629		52	0.553515	0.459629
33	0.576497	0.439051		53	0.762831	0.40696		53	0.500914	0.40696
34	0.492282	0.355479		54	0.701715	0.357417		54	0.451217	0.357417
35	0.415362	0.309136		55	0.644002	0.310755		55	0.404344	0.310755
				56	0.589361	0.270673		56	0.360151	0.270673
				57	0.537585	0.258623		57	0.318365	0.258623
				58	0.488747	0.247385		58	0.279053	0.247385
				59	0.442206	0.236677		59	0.241706	0.236677
				60	0.397965	0.226484		60	0.20633	0.226484

## Sheet: Sup.Fig.12
ICSD-78919											ICSD-50764											ICSD-34196											ICSD-108816											ICSD-155643
1300K_t (ps)	1300K_MSD (A^2)	1150K_t (ps)	1150K_MSD (A^2)	1000K_t (ps)	1000K_MSD (A^2)	900K_t (ps)	900K_MSD (A^2)	800K_t (ps)	800K_MSD (A^2)		1150K_t (ps)	1150K_MSD (A^2)	1000K_t (ps)	1000K_MSD (A^2)	900K_t (ps)	900K_MSD (A^2)	800K_t (ps)	800K_MSD (A^2)	700K_t (ps)	700K_MSD (A^2)		1300K_t (ps)	1300K_MSD (A^2)	1150K_t (ps)	1150K_MSD (A^2)	1000K_t (ps)	1000K_MSD (A^2)	900K_t (ps)	900K_MSD (A^2)	800K_t (ps)	800K_MSD (A^2)		1150K_t (ps)	1150K_MSD (A^2)	1000K_t (ps)	1000K_MSD (A^2)	900K_t (ps)	900K_MSD (A^2)	800K_t (ps)	800K_MSD (A^2)	700K_t (ps)	700K_MSD (A^2)		1300K_t (ps)	1300K_MSD (A^2)	1150K_t (ps)	1150K_MSD (A^2)	1000K_t (ps)	1000K_MSD (A^2)
0.02	0.055381	0.02	0.0491155	0.02	0.0429794	0.02	0.0391401	0.024	0.0418097		0.02	0.0526396	0.02	0.0453996	0.02	0.0397246	0.02	0.0365525	0.02	0.00935578		0.02	0.0346092	0.02	0.0297595	0.02	0.0250268	0.02	0.021676	0.02	0.0189239		0.02	0.0177705	0.02	0.0136368	0.02	0.0120395	0.02	0.0102666	0.02	0.00942192		0.02	0.0541349	0.02	0.0475225	0.02	0.0420666
0.16	0.987284	0.22	0.996617	0.3	0.91719	0.24	0.784304	0.168	0.671832		0.14	1.50941	0.04	0.173186	0.16	1.36611	0.24	1.81035	0.24	0.475606		0.22	0.637918	0.2	0.501529	0.2	0.422855	0.2	0.354692	0.2	0.300505		0.18	0.399183	0.12	0.222245	0.16	0.248118	0.16	0.211494	0.16	0.183094		0.26	1.52499	0.26	1.28503	0.16	0.770623
0.3	1.27807	0.42	1.21602	0.58	1.11286	0.46	0.923217	0.312	0.802357		0.26	2.44381	0.06	0.363827	0.3	2.0644	0.46	3.1221	0.46	0.810801		0.42	1.01472	0.38	0.807591	0.38	0.663766	0.38	0.548324	0.38	0.445138		0.34	0.589794	0.22	0.361973	0.3	0.383367	0.3	0.325092	0.3	0.26126		0.5	2.71892	0.5	2.21907	0.3	1.29173
0.44	1.46145	0.62	1.37634	0.86	1.2571	0.68	1.02998	0.456	0.861279		0.38	3.23084	0.08	0.594363	0.44	2.90737	0.68	5.36489	0.68	1.39007		0.62	1.3375	0.56	1.06994	0.56	0.867676	0.56	0.716398	0.56	0.570666		0.5	0.819998	0.32	0.439655	0.44	0.510423	0.44	0.441239	0.44	0.335153		0.74	4.03096	0.74	3.20256	0.44	1.74976
0.58	1.62175	0.82	1.51316	1.14	1.38885	0.9	1.11645	0.6	0.920464		0.5	4.81175	0.1	0.842611	0.58	4.39087	0.9	7.60407	0.9	1.9922		0.82	1.63819	0.74	1.32358	0.74	1.05781	0.74	0.86714	0.74	0.678904		0.66	1.05563	0.42	0.535168	0.58	0.657088	0.58	0.57045	0.58	0.401535		0.98	5.34269	0.98	4.20552	0.58	2.22974
0.72	1.76864	1.02	1.65916	1.42	1.52117	1.12	1.20401	0.744	0.975337		0.62	6.53841	0.12	1.0891	0.72	5.76149	1.12	10.0202	1.12	2.65962		1.02	1.8945	0.92	1.54401	0.92	1.22802	0.92	0.98876	0.92	0.780112		0.82	1.2767	0.52	0.648168	0.72	0.783691	0.72	0.690754	0.72	0.464792		1.22	6.62746	1.22	5.21153	0.72	2.70273
0.86	1.90191	1.22	1.79504	1.7	1.64585	1.34	1.28247	0.888	1.0207		0.74	8.13122	0.14	1.3182	0.86	7.18241	1.34	12.4166	1.34	3.32923		1.22	2.13536	1.1	1.76786	1.1	1.3926	1.1	1.11091	1.1	0.878284		0.98	1.51483	0.62	0.75448	0.86	0.901173	0.86	0.799893	0.86	0.521813		1.46	7.91948	1.46	6.24786	0.86	3.15052
1	2.02912	1.42	1.92414	1.98	1.76975	1.56	1.35044	1.032	1.07067		0.86	9.93349	0.16	1.5189	1	8.77499	1.56	14.8118	1.56	4.00647		1.42	2.36759	1.28	1.97023	1.28	1.5525	1.28	1.21683	1.28	0.97945		1.14	1.75452	0.72	0.845725	1	1.01671	1	0.896838	1	0.582527		1.7	9.18873	1.7	7.29454	1	3.58789
1.14	2.16248	1.62	2.05446	2.26	1.89283	1.78	1.422	1.176	1.12661		0.98	11.8861	0.18	1.68541	1.14	10.2846	1.78	17.1722	1.78	4.68475		1.62	2.61537	1.46	2.17843	1.46	1.70997	1.46	1.31628	1.46	1.0835		1.3	1.98205	0.82	0.929882	1.14	1.12435	1.14	0.993073	1.14	0.641266		1.94	10.4179	1.94	8.35591	1.14	4.04394
1.28	2.28758	1.82	2.17583	2.54	2.01245	2	1.49101	1.32	1.17338		1.1	13.8042	0.2	1.81712	1.28	11.7995	2	19.519	2	5.35394		1.82	2.86943	1.64	2.4055	1.64	1.85823	1.64	1.41095	1.64	1.19002		1.46	2.21965	0.92	1.01218	1.28	1.22969	1.28	1.08756	1.28	0.692999		2.18	11.672	2.18	9.33931	1.28	4.46605
1.42	2.41367	2.02	2.30184	2.82	2.11225	2.22	1.55593	1.464	1.21589		1.22	15.7308	0.22	1.91774	1.42	13.385	2.22	21.8584	2.22	6.02612		2.02	3.1165	1.82	2.64566	1.82	1.99752	1.82	1.49874	1.82	1.29978		1.62	2.46011	1.02	1.09188	1.42	1.32885	1.42	1.17858	1.42	0.742468		2.42	12.9724	2.42	10.2976	1.42	4.86927
1.56	2.53987	2.22	2.4202	3.1	2.21856	2.44	1.61857	1.608	1.25702		1.34	17.7136	0.24	1.9941	1.56	14.8979	2.44	24.2427	2.44	6.69252		2.22	3.38574	2	2.88511	2	2.13099	2	1.60028	2	1.4119		1.78	2.69764	1.12	1.16637	1.56	1.42942	1.56	1.26854	1.56	0.796405		2.66	14.3098	2.66	11.2074	1.56	5.29486
1.7	2.65388	2.42	2.52426	3.38	2.32289	2.66	1.67937	1.752	1.29579		1.46	19.7028	0.26	2.05485	1.7	16.3996	2.66	26.6393	2.66	7.36366		2.42	3.64578	2.18	3.1174	2.18	2.27207	2.18	1.70053	2.18	1.52466		1.94	2.9428	1.22	1.23407	1.7	1.54124	1.7	1.35485	1.7	0.854129		2.9	15.6289	2.9	12.1247	1.7	5.71493
1.84	2.76806	2.62	2.63574	3.66	2.41636	2.88	1.74013	1.896	1.33714		1.58	21.6304	0.28	2.10931	1.84	17.9253	2.88	29.0973	2.88	8.0205		2.62	3.95114	2.36	3.3481	2.36	2.41947	2.36	1.80034	2.36	1.63589		2.1	3.18404	1.32	1.3015	1.84	1.65557	1.84	1.43251	1.84	0.915036		3.14	16.9869	3.14	13.0304	1.84	6.1578
1.98	2.87863	2.82	2.7458	3.94	2.51904	3.1	1.79528	2.04	1.37783		1.7	23.5944	0.3	2.16652	1.98	19.4016	3.1	31.5571	3.1	8.67018		2.82	4.26085	2.54	3.57887	2.54	2.55846	2.54	1.87697	2.54	1.75416		2.26	3.43175	1.42	1.36799	1.98	1.7664	1.98	1.51575	1.98	0.979998		3.38	18.341	3.38	13.9442	1.98	6.62682
2.12	2.98609	3.02	2.84788	4.22	2.6203	3.32	1.85729	2.184	1.42123		1.82	25.6032	0.32	2.23455	2.12	20.8675	3.32	34.0796	3.32	9.30067		3.02	4.55933	2.72	3.79553	2.72	2.7004	2.72	1.94097	2.72	1.86744		2.42	3.68553	1.52	1.4352	2.12	1.88711	2.12	1.59831	2.12	1.04137		3.62	19.6844	3.62	14.8604	2.12	7.0941
2.26	3.09225	3.22	2.95515	4.5	2.72252	3.54	1.91678	2.328	1.46261		1.94	27.5585	0.34	2.32004	2.26	22.3371	3.54	36.6893	3.54	9.92773		3.22	4.86755	2.9	4.01488	2.9	2.84952	2.9	2.00375	2.9	1.98003		2.58	3.93017	1.62	1.50396	2.26	2.00885	2.26	1.68232	2.26	1.10633		3.86	21.0007	3.86	15.7602	2.26	7.54325
2.4	3.19288	3.42	3.06234	4.78	2.82447	3.76	1.97746	2.472	1.50263		2.06	29.4788	0.36	2.42772	2.4	23.7671	3.76	39.3708	3.76	10.5524		3.42	5.17279	3.08	4.23299	3.08	2.98804	3.08	2.05685	3.08	2.09059		2.74	4.18289	1.72	1.56733	2.4	2.12762	2.4	1.76301	2.4	1.17039		4.1	22.2189	4.1	16.6707	2.4	7.96207
2.54	3.29975	3.62	3.16381	5.06	2.9262	3.98	2.04121	2.616	1.54306		2.18	31.4266	0.38	2.56004	2.54	25.2236	3.98	42.1279	3.98	11.1758		3.62	5.50346	3.26	4.46864	3.26	3.14036	3.26	2.11199	3.26	2.19646		2.9	4.44004	1.82	1.64068	2.54	2.24706	2.54	1.84989	2.54	1.22866		4.34	23.4213	4.34	17.6007	2.54	8.37919
2.68	3.39531	3.82	3.26285	5.34	3.02743	4.2	2.10717	2.76	1.57914		2.3	33.324	0.4	2.71697	2.68	26.7021	4.2	44.9226	4.2	11.8193		3.82	5.85219	3.44	4.70752	3.44	3.27601	3.44	2.16652	3.44	2.3122		3.06	4.69564	1.92	1.71441	2.68	2.37217	2.68	1.93904	2.68	1.28348		4.58	24.5594	4.58	18.6037	2.68	8.76938
2.82	3.4992	4.02	3.36813	5.62	3.12418	4.42	2.16585	2.904	1.61449		2.42	35.1846	0.42	2.89651	2.82	28.1465	4.42	47.7369	4.42	12.4677		4.02	6.20984	3.62	4.96868	3.62	3.38956	3.62	2.21941	3.62	2.4282		3.22	4.95223	2.02	1.78995	2.82	2.49123	2.82	2.02834	2.82	1.34031		4.82	25.6056	4.82	19.6949	2.82	9.13196
2.96	3.6062	4.22	3.46992	5.9	3.21721	4.64	2.22373	3.048	1.64796		2.54	37.0589	0.44	3.09497	2.96	29.6536	4.64	50.6047	4.64	13.128		4.22	6.57476	3.8	5.24872	3.8	3.50252	3.8	2.28004	3.8	2.54034		3.38	5.20361	2.12	1.86217	2.96	2.60619	2.96	2.1159	2.96	1.3947		5.06	26.61	5.06	20.8139	2.96	9.44658
3.1	3.70589	4.42	3.56631	6.18	3.31348	4.86	2.2842	3.192	1.68701		2.66	38.9043	0.46	3.3075	3.1	31.1763	4.86	53.5021	4.86	13.7814		4.42	6.93353	3.98	5.54172	3.98	3.62929	3.98	2.34468	3.98	2.64321		3.54	5.44426	2.22	1.93022	3.1	2.72352	3.1	2.20244	3.1	1.45401		5.3	27.5611	5.3	21.95	3.1	9.75858
3.24	3.80814	4.62	3.67214	6.46	3.40574	5.08	2.34306	3.336	1.72353		2.78	40.7136	0.48	3.52853	3.24	32.6804	5.08	56.4204	5.08	14.4236		4.62	7.28759	4.16	5.85277	4.16	3.76082	4.16	2.42059	4.16	2.75127		3.7	5.6829	2.32	2.00122	3.24	2.83808	3.24	2.28843	3.24	1.51039		5.54	28.4689	5.54	23.0767	3.24	10.0748
3.38	3.91373	4.82	3.77079	6.74	3.50169	5.3	2.3978	3.48	1.7576		2.9	42.5293	0.5	3.75241	3.38	34.2533	5.3	59.3239	5.3	15.0517		4.82	7.6256	4.34	6.16076	4.34	3.88253	4.34	2.49438	4.34	2.86979		3.86	5.92177	2.42	2.0761	3.38	2.94953	3.38	2.37262	3.38	1.5723		5.78	29.3148	5.78	24.1708	3.38	10.4012
3.52	4.02164	5.02	3.86398	7.02	3.59722	5.52	2.45488	3.624	1.78476		3.02	44.3459	0.52	3.97406	3.52	35.8035	5.52	62.1551	5.52	15.6764		5.02	7.96316	4.52	6.45844	4.52	3.99157	4.52	2.5631	4.52	2.98975		4.02	6.1578	2.52	2.14733	3.52	3.05877	3.52	2.45359	3.52	1.63594		6.02	30.1308	6.02	25.253	3.52	10.7349
3.66	4.13017	5.22	3.95855	7.3	3.68959	5.74	2.50817	3.768	1.80895		3.14	46.151	0.54	4.18946	3.66	37.3648	5.74	64.9687	5.74	16.2901		5.22	8.31933	4.7	6.76159	4.7	4.0933	4.7	2.61657	4.7	3.11108		4.18	6.39065	2.62	2.22377	3.66	3.16543	3.66	2.53222	3.66	1.69536		6.26	31.0055	6.26	26.3032	3.66	11.0904
3.8	4.23596	5.42	4.0592	7.58	3.78146	5.96	2.56846	3.912	1.83837		3.26	47.958	0.56	4.39599	3.8	38.9856	5.96	67.721	5.96	16.9045		5.42	8.6693	4.88	7.07045	4.88	4.18604	4.88	2.66118	4.88	3.22927		4.34	6.62299	2.72	2.30211	3.8	3.27429	3.8	2.61248	3.8	1.75684		6.5	31.8788	6.5	27.3551	3.8	11.4866
3.94	4.33122	5.62	4.14887	7.86	3.86644	6.18	2.63248	4.056	1.87229		3.38	49.7844	0.58	4.59233	3.94	40.6329	6.18	70.4559	6.18	17.5029		5.62	9.01251	5.06	7.37577	5.06	4.297	5.06	2.70809	5.06	3.34805		4.5	6.8595	2.82	2.37636	3.94	3.38715	3.94	2.69348	3.94	1.81526		6.74	32.6889	6.74	28.3926	3.94	11.8758
4.08	4.43517	5.82	4.24413	8.14	3.95197	6.4	2.69019	4.2	1.90122		3.5	51.6497	0.6	4.77811	4.08	42.2877	6.4	73.175	6.4	18.0898		5.82	9.36587	5.24	7.68366	5.24	4.4039	5.24	2.75935	5.24	3.46793		4.66	7.10047	2.92	2.44413	4.08	3.50481	4.08	2.77365	4.08	1.87697		6.98	33.4502	6.98	29.4551	4.08	12.2535
4.22	4.5314	6.02	4.33831	8.42	4.04143	6.62	2.7508	4.344	1.93474		3.62	53.5175	0.62	4.95384	4.22	44.0178	6.62	75.8973	6.62	18.6603		6.02	9.72235	5.42	8.00449	5.42	4.50965	5.42	2.80691	5.42	3.59097		4.82	7.34547	3.02	2.51519	4.22	3.62624	4.22	2.84951	4.22	1.93296		7.22	34.141	7.22	30.5113	4.22	12.6285
4.36	4.6335	6.22	4.43654	8.7	4.13036	6.84	2.81643	4.488	1.96241		3.74	55.3681	0.64	5.12094	4.36	45.755	6.84	78.5737	6.84	19.2145		6.22	10.0818	5.6	8.3212	5.6	4.61344	5.6	2.8636	5.6	3.70145		4.98	7.59349	3.12	2.59171	4.36	3.74887	4.36	2.92449	4.36	1.98936		7.46	34.7948	7.46	31.5786	4.36	12.9911
4.5	4.73595	6.42	4.52977	8.98	4.21384	7.06	2.87509	4.632	1.993		3.86	57.2306	0.66	5.28164	4.5	47.4552	7.06	81.2897	7.06	19.7689		6.42	10.4208	5.78	8.62535	5.78	4.70224	5.78	2.9269	5.78	3.82255		5.14	7.84427	3.22	2.66931	4.5	3.86599	4.5	2.99808	4.5	2.05066		7.7	35.4964	7.7	32.6172	4.5	13.337
4.64	4.82877	6.62	4.619	9.26	4.30202	7.28	2.927	4.776	2.03039		3.98	59.1087	0.68	5.43874	4.64	49.1985	7.28	83.9477	7.28	20.3114		6.62	10.7657	5.96	8.94558	5.96	4.78422	5.96	2.99093	5.96	3.9426		5.3	8.10231	3.32	2.7402	4.64	3.97503	4.64	3.06243	4.64	2.10174		7.94	36.2108	7.94	33.6432	4.64	13.6581
4.78	4.92724	6.82	4.70076	9.54	4.38774	7.5	2.98419	4.92	2.06056		4.1	60.9768	0.7	5.59547	4.78	50.8671	7.5	86.5875	7.5	20.8582		6.82	11.1255	6.14	9.27728	6.14	4.87547	6.14	3.07151	6.14	4.05215		5.46	8.36677	3.42	2.80624	4.78	4.09115	4.78	3.12644	4.78	2.15419		8.18	36.9747	8.18	34.7	4.78	13.9748
4.92	5.02787	7.02	4.78036	9.82	4.46643	7.72	3.03973	5.064	2.08394		4.22	62.824	0.72	5.75514	4.92	52.5024	7.72	89.1136	7.72	21.4016		7.02	11.5001	6.32	9.61793	6.32	4.97635	6.32	3.15146	6.32	4.15494		5.62	8.63889	3.52	2.87961	4.92	4.21116	4.92	3.19053	4.92	2.21203		8.42	37.6867	8.42	35.7927	4.92	14.2868
5.06	5.13262	7.22	4.86922	10.1	4.55182	7.94	3.09343	5.208	2.1089		4.34	64.6782	0.74	5.92048	5.06	54.1731	7.94	91.5584	7.94	21.966		7.22	11.8942	6.5	9.94248	6.5	5.08347	6.5	3.22806	6.5	4.25985		5.78	8.91221	3.62	2.95534	5.06	4.33419	5.06	3.25621	5.06	2.26926		8.66	38.4023	8.66	36.8979	5.06	14.6022
5.2	5.23277	7.42	4.95256	10.38	4.63596	8.16	3.14633	5.352	2.146		4.46	66.5008	0.76	6.09352	5.2	55.7925	8.16	93.8816	8.16	22.5388		7.42	12.2937	6.68	10.2586	6.68	5.17713	6.68	3.29049	6.68	4.36497		5.94	9.17527	3.72	3.02887	5.2	4.45852	5.2	3.33172	5.2	2.32265		8.9	39.0983	8.9	37.9832	5.2	14.9185
5.34	5.33466	7.62	5.03802	10.66	4.71551	8.38	3.19852	5.496	2.17826		4.58	68.2862	0.78	6.27551	5.34	57.409	8.38	96.1851	8.38	23.1291		7.62	12.6751	6.86	10.5817	6.86	5.28473	6.86	3.3495	6.86	4.46544		6.1	9.4404	3.82	3.10299	5.34	4.58627	5.34	3.41037	5.34	2.37532		9.14	39.7327	9.14	39.1107	5.34	15.2657
5.48	5.43651	7.82	5.11943	10.94	4.80128	8.6	3.25129	5.64	2.20818		4.7	70.0438	0.8	6.46686	5.48	59.0534	8.6	98.4702	8.6	23.7305		7.82	13.0525	7.04	10.9068	7.04	5.39811	7.04	3.41628	7.04	4.57127		6.26	9.70328	3.92	3.1801	5.48	4.70582	5.48	3.48994	5.48	2.42609		9.38	40.3898	9.38	40.2444	5.48	15.6215
5.62	5.52803	8.02	5.19866	11.22	4.88726	8.82	3.30148	5.784	2.23234		4.82	71.7729	0.82	6.66722	5.62	60.6958	8.82	100.775	8.82	24.3291		8.02	13.4546	7.22	11.2301	7.22	5.50129	7.22	3.4899	7.22	4.68374		6.42	9.96529	4.02	3.26255	5.62	4.82522	5.62	3.56564	5.62	2.47321		9.62	41.0267	9.62	41.3278	5.62	15.9766
5.76	5.61526	8.22	5.28705	11.5	4.97338	9.04	3.35747	5.928	2.25792		4.94	73.467	0.84	6.87561	5.76	62.3066	9.04	103.083	9.04	24.9471		8.22	13.853	7.4	11.5524	7.4	5.60037	7.4	3.55211	7.4	4.79949		6.58	10.2443	4.12	3.34736	5.76	4.94494	5.76	3.63799	5.76	2.52276		9.86	41.6755	9.86	42.4272	5.76	16.3309
5.9	5.70941	8.42	5.35789	11.78	5.05566	9.26	3.4181	6.072	2.28109		5.06	75.1442	0.86	7.09048	5.9	63.8998	9.26	105.435	9.26	25.5929		8.42	14.2572	7.58	11.8743	7.58	5.68904	7.58	3.62092	7.58	4.90491		6.74	10.5238	4.22	3.4298	5.9	5.06178	5.9	3.71492	5.9	2.57259		10.1	42.4387	10.1	43.5308	5.9	16.6906
6.04	5.80082	8.62	5.4394	12.06	5.14979	9.48	3.47697	6.216	2.30958		5.18	76.8313	0.88	7.31003	6.04	65.4669	9.48	107.748	9.48	26.2798		8.62	14.6407	7.76	12.201	7.76	5.76608	7.76	3.68681	7.76	5.02018		6.9	10.7978	4.32	3.51664	6.04	5.18628	6.04	3.78798	6.04	2.6222		10.34	43.2739	10.34	44.633	6.04	17.0625
6.18	5.89077	8.82	5.52829	12.34	5.23938	9.7	3.53671	6.36	2.33533		5.3	78.5257	0.9	7.53242	6.18	67.0319	9.7	110.09	9.7	26.9899		8.82	14.997	7.94	12.5323	7.94	5.85658	7.94	3.75384	7.94	5.13984		7.06	11.0715	4.42	3.60379	6.18	5.3075	6.18	3.85639	6.18	2.66643		10.58	44.0973	10.58	45.6791	6.18	17.4684
6.32	5.98887	9.02	5.61709	12.62	5.32798	9.92	3.59227	6.504	2.35662		5.42	80.2143	0.92	7.75566	6.32	68.5832	9.92	112.382	9.92	27.7453		9.02	15.3388	8.12	12.8541	8.12	5.95482	8.12	3.81913	8.12	5.25558		7.22	11.3368	4.52	3.68859	6.32	5.43289	6.32	3.92336	6.32	2.7167		10.82	44.912	10.82	46.7405	6.32	17.8803
6.46	6.08305	9.22	5.70516	12.9	5.41472	10.14	3.64707	6.648	2.37819		5.54	81.9202	0.94	7.97779	6.46	70.1227	10.14	114.666	10.14	28.513		9.22	15.6597	8.3	13.1523	8.3	6.07537	8.3	3.87135	8.3	5.36141		7.38	11.6097	4.62	3.77502	6.46	5.5543	6.46	3.98707	6.46	2.76869		11.06	45.7526	11.06	47.7823	6.46	18.2962
6.6	6.17259	9.42	5.79231	13.18	5.50338	10.36	3.70085	6.792	2.40331		5.66	83.6476	0.96	8.19722	6.6	71.6509	10.36	116.928	10.36	29.2944		9.42	15.9439	8.48	13.46	8.48	6.19133	8.48	3.91521	8.48	5.47526		7.54	11.8599	4.72	3.85821	6.6	5.67652	6.6	4.04858	6.6	2.82383		11.3	46.6415	11.3	48.826	6.6	18.7099
6.74	6.26442	9.62	5.87484	13.46	5.57893	10.58	3.75678	6.936	2.42462		5.78	85.3981	0.98	8.41292	6.74	73.2057	10.58	119.138	10.58	30.0687		9.62	16.2266	8.66	13.777	8.66	6.31212	8.66	3.95188	8.66	5.59119		7.7	12.1149	4.82	3.9405	6.74	5.80259	6.74	4.11028	6.74	2.8799		11.54	47.4998	11.54	49.8634	6.74	19.1433
6.88	6.35524	9.82	5.96413	13.74	5.65995	10.8	3.8064	7.08	2.44438		5.9	87.1196	1	8.6246	6.88	74.7242	10.8	121.26	10.8	30.8378		9.82	16.4876	8.84	14.1073	8.84	6.43187	8.84	3.99444	8.84	5.70461		7.86	12.3762	4.92	4.03325	6.88	5.92721	6.88	4.17335	6.88	2.9309		11.78	48.3814	11.78	50.9073	6.88	19.6064
7.02	6.43969	10.02	6.05153	14.02	5.75059	11.02	3.8534	7.224	2.46675		6.02	88.8496	1.02	8.83267	7.02	76.2378	11.02	123.27	11.02	31.5866		10.02	16.7379	9.02	14.4416	9.02	6.55995	9.02	4.04707	9.02	5.82561		8.02	12.6454	5.02	4.13263	7.02	6.04898	7.02	4.23652	7.02	2.99062		12.02	49.3111	12.02	51.9668	7.02	20.0793
7.16	6.53007	10.22	6.13748	14.3	5.83106	11.24	3.89999	7.368	2.4832		6.14	90.5514	1.04	9.03829	7.16	77.7649	11.24	125.152	11.24	32.3424		10.22	17.0121	9.2	14.7583	9.2	6.69865	9.2	4.10641	9.2	5.94757		8.18	12.9324	5.12	4.22473	7.16	6.17058	7.16	4.29671	7.16	3.05345		12.26	50.3135	12.26	52.9897	7.16	20.5719
7.3	6.61557	10.42	6.22486	14.58	5.91261	11.46	3.9495	7.512	2.50093		6.26	92.2154	1.06	9.24314	7.3	79.2781	11.46	126.963	11.46	33.0949		10.42	17.2741	9.38	15.077	9.38	6.84401	9.38	4.16732	9.38	6.0719		8.34	13.2139	5.22	4.31179	7.3	6.29116	7.3	4.34789	7.3	3.1153		12.5	51.3655	12.5	54.0347	7.3	21.087
7.44	6.71194	10.62	6.31727	14.86	5.99294	11.68	3.99614	7.656	2.52204		6.38	93.8773	1.08	9.44903	7.44	80.7935	11.68	128.74	11.68	33.8667		10.62	17.5237	9.56	15.4039	9.56	6.98907	9.56	4.23674	9.56	6.20844		8.5	13.4925	5.32	4.39761	7.44	6.41416	7.44	4.40048	7.44	3.17489		12.74	52.4549	12.74	55.139	7.44	21.5854
7.58	6.80578	10.82	6.40882	15.14	6.08268	11.9	4.04556	7.8	2.54152		6.5	95.5044	1.1	9.65764	7.58	82.3188	11.9	130.547	11.9	34.6377		10.82	17.7998	9.74	15.7323	9.74	7.13616	9.74	4.30812	9.74	6.3394		8.66	13.7741	5.42	4.48411	7.58	6.53016	7.58	4.4544	7.58	3.23256		12.98	53.5926	12.98	56.3033	7.58	22.0852
7.72	6.8912	11.02	6.4926	15.42	6.16751	12.12	4.09771	7.944	2.56129		6.62	97.0773	1.12	9.8704	7.72	83.811	12.12	132.359	12.12	35.424		11.02	18.0682	9.92	16.0691	9.92	7.28224	9.92	4.38239	9.92	6.46721		8.82	14.0565	5.52	4.56263	7.72	6.64261	7.72	4.50236	7.72	3.28491		13.22	54.752	13.22	57.4361	7.72	22.5974
7.86	6.98484	11.22	6.57993	15.7	6.25334	12.34	4.14435	8.088	2.58679		6.74	98.6108	1.14	10.0884	7.86	85.3127	12.34	134.25	12.34	36.2145		11.22	18.3292	10.1	16.4088	10.1	7.43071	10.1	4.46011	10.1	6.59858		8.98	14.3456	5.62	4.63746	7.86	6.75412	7.86	4.55035	7.86	3.33406		13.46	55.8636	13.46	58.6158	7.86	23.1307
8	7.06402	11.42	6.66626	15.98	6.34303	12.56	4.19377	8.232	2.60455		6.86	100.146	1.16	10.3121	8	86.8395	12.56	136.198	12.56	37.0211		11.42	18.5738	10.28	16.7398	10.28	7.5922	10.28	4.53735	10.28	6.72875		9.14	14.6368	5.72	4.7164	8	6.86102	8	4.60373	8	3.38501		13.7	56.9277	13.7	59.7711	8	23.638
8.14	7.15388	11.62	6.75979	16.26	6.42326	12.78	4.24577	8.376	2.61894		6.98	101.619	1.18	10.5413	8.14	88.3497	12.78	138.218	12.78	37.8323		11.62	18.8304	10.46	17.0643	10.46	7.74049	10.46	4.60169	10.46	6.85106		9.3	14.9195	5.82	4.793	8.14	6.96707	8.14	4.65762	8.14	3.4423		13.94	58.033	13.94	60.8681	8.14	24.1141
8.28	7.23565	11.82	6.85119	16.54	6.49998	13	4.30114	8.52	2.63785		7.1	103.042	1.2	10.7753	8.28	89.9001	13	140.198	13	38.6552		11.82	19.1001	10.64	17.3941	10.64	7.86471	10.64	4.66672	10.64	6.97751		9.46	15.2102	5.92	4.86845	8.28	7.07135	8.28	4.72085	8.28	3.49762		14.18	59.1181	14.18	61.8991	8.28	24.5609
8.42	7.31654	12.02	6.94482	16.82	6.57942	13.22	4.35332	8.664	2.65864		7.22	104.465	1.22	11.0134	8.42	91.4822	13.22	142.103	13.22	39.4821		12.02	19.3633	10.82	17.7318	10.82	7.98288	10.82	4.72632	10.82	7.10573		9.62	15.5078	6.02	4.94267	8.42	7.17351	8.42	4.777	8.42	3.55224		14.42	60.1684	14.42	62.9039	8.42	25.0086
8.56	7.40166	12.22	7.0297	17.1	6.65835	13.44	4.40231	8.808	2.68295		7.34	105.915	1.24	11.2544	8.56	93.0697	13.44	143.955	13.44	40.3058		12.22	19.638	11	18.0669	11	8.10238	11	4.79496	11	7.23713		9.78	15.7976	6.12	5.01636	8.56	7.27665	8.56	4.83846	8.56	3.6052		14.66	61.2584	14.66	63.9058	8.56	25.4302
8.7	7.48696	12.42	7.11828	17.38	6.7404	13.66	4.45408	8.952	2.7068		7.46	107.33	1.26	11.4976	8.7	94.6908	13.66	145.739	13.66	41.1175		12.42	19.9324	11.18	18.3901	11.18	8.21457	11.18	4.85647	11.18	7.36813		9.94	16.1074	6.22	5.09629	8.7	7.38326	8.7	4.90132	8.7	3.65607		14.9	62.312	14.9	64.9491	8.7	25.8572
8.84	7.57092	12.62	7.20467	17.66	6.82993	13.88	4.50097	9.096	2.73484		7.58	108.718	1.28	11.7422	8.84	96.3235	13.88	147.508	13.88	41.9174		12.62	20.2365	11.36	18.7009	11.36	8.32662	11.36	4.92633	11.36	7.50909		10.1	16.4118	6.32	5.17851	8.84	7.48962	8.84	4.96639	8.84	3.70818		15.14	63.3598	15.14	65.9782	8.84	26.3179
8.98	7.66076	12.82	7.28066	17.94	6.92203	14.1	4.55047	9.24	2.75395		7.7	110.132	1.3	11.9877	8.98	97.9698	14.1	149.215	14.1	42.6926		12.82	20.5154	11.54	19.0184	11.54	8.43359	11.54	5.00203	11.54	7.64601		10.26	16.7247	6.42	5.26004	8.98	7.60253	8.98	5.02801	8.98	3.75332		15.38	64.4438	15.38	67.0344	8.98	26.7761
9.12	7.73668	13.02	7.35803	18.22	7.01117	14.32	4.59689	9.384	2.77047		7.82	111.529	1.32	12.2337	9.12	99.6265	14.32	150.885	14.32	43.4532		13.02	20.7793	11.72	19.3522	11.72	8.55851	11.72	5.05826	11.72	7.78196		10.42	17.0477	6.52	5.35044	9.12	7.71274	9.12	5.08836	9.12	3.79979		15.62	65.4409	15.62	68.0921	9.12	27.2325
9.26	7.82435	13.22	7.44481	18.5	7.09324	14.54	4.63459	9.528	2.78728		7.94	112.895	1.34	12.4801	9.26	101.27	14.54	152.518	14.54	44.2032		13.22	21.0457	11.9	19.6704	11.9	8.6982	11.9	5.11469	11.9	7.91157		10.58	17.3849	6.62	5.44267	9.26	7.81815	9.26	5.14796	9.26	3.84246		15.86	66.3552	15.86	69.1366	9.26	27.6925
9.4	7.91261	13.42	7.52843	18.78	7.18108	14.76	4.67957	9.672	2.80241		8.06	114.25	1.36	12.7266	9.4	102.9	14.76	154.17	14.76	44.9373		13.42	21.3053	12.08	19.9756	12.08	8.83328	12.08	5.16782	12.08	8.05308		10.74	17.7238	6.72	5.52682	9.4	7.9199	9.4	5.20842	9.4	3.8861		16.1	67.2008	16.1	70.1932	9.4	28.1381
9.54	7.99051	13.62	7.60975	19.06	7.26981	14.98	4.71957	9.816	2.82634		8.18	115.598	1.38	12.9731	9.54	104.532	14.98	155.83	14.98	45.671		13.62	21.5769	12.26	20.2657	12.26	8.97546	12.26	5.2165	12.26	8.19311		10.9	18.079	6.82	5.61335	9.54	8.02047	9.54	5.26258	9.54	3.93067		16.34	67.9604	16.34	71.2965	9.54	28.5708
9.68	8.07507	13.82	7.69416	19.34	7.36224	15.2	4.75651	9.96	2.84977		8.3	116.934	1.4	13.2193	9.68	106.164	15.2	157.49	15.2	46.4138		13.82	21.8711	12.44	20.556	12.44	9.10693	12.44	5.2699	12.44	8.33364		11.06	18.4485	6.92	5.7072	9.68	8.11969	9.68	5.31124	9.68	3.97674		16.58	68.6509	16.58	72.3823	9.68	28.9986
9.82	8.1558	14.02	7.77464	19.62	7.45754	15.42	4.80244	10.104	2.87241		8.42	118.254	1.42	13.4649	9.82	107.797	15.42	159.156	15.42	47.1528		14.02	22.1884	12.62	20.8457	12.62	9.24531	12.62	5.32527	12.62	8.47517		11.22	18.809	7.02	5.79625	9.82	8.22069	9.82	5.36529	9.82	4.02206		16.82	69.3467	16.82	73.45	9.82	29.4444
9.96	8.23302	14.22	7.86087	19.9	7.54907	15.64	4.84595	10.248	2.89716		8.54	119.544	1.44	13.7099	9.96	109.474	15.64	160.752	15.64	47.8942		14.22	22.5011	12.8	21.1133	12.8	9.39091	12.8	5.38258	12.8	8.62027		11.38	19.1768	7.12	5.87064	9.96	8.31292	9.96	5.41607	9.96	4.06839		17.06	70.007	17.06	74.4777	9.96	29.8712
10.1	8.30935	14.42	7.93782	20.18	7.64456	15.86	4.89002	10.392	2.92594		8.66	120.808	1.46	13.9542	10.1	111.127	15.86	162.333	15.86	48.6237		14.42	22.7618	12.98	21.3821	12.98	9.54788	12.98	5.43793	12.98	8.76603		11.54	19.5573	7.22	5.94698	10.1	8.40004	10.1	5.46868	10.1	4.10944		17.3	70.6869	17.3	75.4867	10.1	30.2905
10.24	8.38973	14.62	8.02108	20.46	7.7348	16.08	4.93292	10.536	2.93696		8.78	122.056	1.48	14.198	10.24	112.782	16.08	163.915	16.08	49.3417		14.62	22.9977	13.16	21.6662	13.16	9.70323	13.16	5.48589	13.16	8.91194		11.7	19.941	7.32	6.02501	10.24	8.48295	10.24	5.52204	10.24	4.16171		17.54	71.286	17.54	76.4978	10.24	30.7006
10.38	8.48296	14.82	8.10838	20.74	7.8306	16.3	4.98003	10.68	2.95139		8.9	123.332	1.5	14.4414	10.38	114.469	16.3	165.548	16.3	50.0396		14.82	23.2343	13.34	21.9548	13.34	9.85287	13.34	5.53582	13.34	9.05039		11.86	20.3314	7.42	6.0994	10.38	8.56866	10.38	5.57655	10.38	4.21836		17.78	71.8995	17.78	77.5091	10.38	31.1113
10.52	8.57077	15.02	8.18249	21.02	7.92047	16.52	5.0338	10.824	2.97686		9.02	124.576	1.52	14.6845	10.52	116.131	16.52	167.285	16.52	50.7193		15.02	23.4529	13.52	22.2407	13.52	10.0072	13.52	5.60129	13.52	9.19523		12.02	20.7113	7.52	6.17598	10.52	8.65511	10.52	5.63972	10.52	4.27381		18.02	72.5407	18.02	78.4992	10.52	31.5232
10.66	8.66677	15.22	8.26373	21.3	8.00465	16.74	5.07852	10.968	2.99861		9.14	125.804	1.54	14.9274	10.66	117.803	16.74	169.051	16.74	51.382		15.22	23.6761	13.7	22.5031	13.7	10.1487	13.7	5.66546	13.7	9.33347		12.18	21.0892	7.62	6.24956	10.66	8.74956	10.66	5.70168	10.66	4.33024		18.26	73.266	18.26	79.5073	10.66	31.9562
10.8	8.74977	15.42	8.34236	21.58	8.0992	16.96	5.13154	11.112	3.01072		9.26	127.053	1.56	15.1701	10.8	119.497	16.96	170.828	16.96	52.0437		15.42	23.9179	13.88	22.7567	13.88	10.3011	13.88	5.7314	13.88	9.47929		12.34	21.4622	7.72	6.32182	10.8	8.85187	10.8	5.76253	10.8	4.38412		18.5	74.0147	18.5	80.4952	10.8	32.4222
10.94	8.82168	15.62	8.41975	21.86	8.18917	17.18	5.17731	11.256	3.02973		9.38	128.28	1.58	15.4124	10.94	121.157	17.18	172.553	17.18	52.717		15.62	24.1724	14.06	22.9996	14.06	10.4475	14.06	5.80247	14.06	9.62931		12.5	21.8539	7.82	6.39404	10.94	8.94612	10.94	5.82598	10.94	4.43351		18.74	74.7798	18.74	81.478	10.94	32.9003
11.08	8.90263	15.82	8.49329	22.14	8.28124	17.4	5.22014	11.4	3.04829		9.5	129.464	1.6	15.6541	11.08	122.838	17.4	174.291	17.4	53.393		15.82	24.4166	14.24	23.229	14.24	10.6133	14.24	5.85879	14.24	9.77756		12.66	22.247	7.92	6.47303	11.08	9.03804	11.08	5.89295	11.08	4.48517		18.98	75.4446	18.98	82.4368	11.08	33.3738
11.22	8.98363	16.02	8.56801	22.42	8.36919	17.62	5.26172	11.544	3.062		9.62	130.634	1.62	15.8953	11.22	124.499	17.62	176.005	17.62	54.0647		16.02	24.655	14.42	23.4541	14.42	10.7946	14.42	5.921	14.42	9.91894		12.82	22.6579	8.02	6.55212	11.22	9.13899	11.22	5.96183	11.22	4.53489		19.22	75.982	19.22	83.4169	11.22	33.8253
11.36	9.05957	16.22	8.64484	22.7	8.46502	17.84	5.30592	11.688	3.08016		9.74	131.776	1.64	16.1361	11.36	126.083	17.84	177.741	17.84	54.7378		16.22	24.88	14.6	23.6995	14.6	10.9703	14.6	5.99897	14.6	10.06		12.98	23.0773	8.12	6.6289	11.36	9.23943	11.36	6.02698	11.36	4.5873		19.46	76.4101	19.46	84.397	11.36	34.26
11.5	9.14257	16.42	8.72001	22.98	8.57093	18.06	5.35242	11.832	3.09383		9.86	132.888	1.66	16.3765	11.5	127.644	18.06	179.48	18.06	55.4202		16.42	25.1223	14.78	23.9465	14.78	11.1373	14.78	6.08266	14.78	10.1988		13.14	23.5093	8.22	6.7088	11.5	9.34815	11.5	6.09484	11.5	4.63317		19.7	76.828	19.7	85.333	11.5	34.7045
11.64	9.23273	16.62	8.79436	23.26	8.66234	18.28	5.39304	11.976	3.11156		9.98	133.956	1.68	16.6166	11.64	129.198	18.28	181.263	18.28	56.1082		16.62	25.3287	14.96	24.1785	14.96	11.3105	14.96	6.17831	14.96	10.337		13.3	23.9389	8.32	6.7906	11.64	9.46318	11.64	6.16924	11.64	4.68062		19.94	77.258	19.94	86.1903	11.64	35.1265
11.78	9.32235	16.82	8.86727	23.54	8.75848	18.5	5.43788	12.12	3.13193		10.1	134.981	1.7	16.8564	11.78	130.664	18.5	183.027	18.5	56.7941		16.82	25.5144	15.14	24.4086	15.14	11.4714	15.14	6.28506	15.14	10.471		13.46	24.3701	8.42	6.87582	11.78	9.5796	11.78	6.24962	11.78	4.73217		20.18	77.6643	20.18	87.027	11.78	35.5586
11.92	9.40456	17.02	8.94433	23.82	8.8539	18.72	5.48755	12.264	3.15		10.22	135.987	1.72	17.096	11.92	132.14	18.72	184.803	18.72	57.481		17.02	25.6925	15.32	24.6295	15.32	11.6345	15.32	6.39421	15.32	10.5947		13.62	24.804	8.52	6.96283	11.92	9.69452	11.92	6.33315	11.92	4.7834		20.42	78.0667	20.42	87.8552	11.92	35.996
12.06	9.4849	17.22	9.02676	24.1	8.94603	18.94	5.52723	12.408	3.16794		10.34	136.951	1.74	17.3355	12.06	133.635	18.94	186.583	18.94	58.1781		17.22	25.8615	15.5	24.8353	15.5	11.806	15.5	6.49801	15.5	10.7095		13.78	25.2399	8.62	7.04732	12.06	9.81217	12.06	6.41963	12.06	4.83708		20.66	78.4283	20.66	88.6913	12.06	36.4197
12.2	9.56465	17.42	9.09682	24.38	9.05196	19.16	5.57608	12.552	3.18614		10.46	137.869	1.76	17.5745	12.2	135.11	19.16	188.374	19.16	58.8903		17.42	26.0323	15.68	25.0174	15.68	11.9608	15.68	6.58552	15.68	10.8279		13.94	25.6645	8.72	7.13189	12.2	9.92924	12.2	6.50581	12.2	4.88715		20.9	78.7356	20.9	89.5099	12.2	36.8356
12.34	9.65389	17.62	9.16598	24.66	9.1432	19.38	5.62943	12.696	3.20218		10.58	138.775	1.78	17.8131	12.34	136.62	19.38	190.207	19.38	59.6099		17.62	26.1941	15.86	25.1952	15.86	12.1051	15.86	6.67608	15.86	10.944		14.1	26.0816	8.82	7.21678	12.34	10.0523	12.34	6.58768	12.34	4.93982		21.14	79.028	21.14	90.3312	12.34	37.2325
12.48	9.74691	17.82	9.23722	24.94	9.23746	19.6	5.68588	12.84	3.21252		10.7	139.645	1.8	18.051	12.48	138.182	19.6	192.046	19.6	60.3396		17.82	26.3582	16.04	25.3607	16.04	12.255	16.04	6.77378	16.04	11.0571		14.26	26.4929	8.92	7.30178	12.48	10.1766	12.48	6.67364	12.48	4.98856		21.38	79.3392	21.38	91.1437	12.48	37.6127
12.62	9.83436	18.02	9.30941	25.22	9.32163	19.82	5.737	12.984	3.22749		10.82	140.499	1.82	18.2881	12.62	139.703	19.82	193.96	19.82	61.0781		18.02	26.567	16.22	25.4996	16.22	12.4012	16.22	6.86986	16.22	11.1812		14.42	26.8927	9.02	7.38182	12.62	10.3016	12.62	6.76279	12.62	5.03297		21.62	79.6698	21.62	91.9632	12.62	37.981
12.76	9.92059	18.22	9.37697	25.5	9.4079	20.04	5.79089	13.128	3.24026		10.94	141.36	1.84	18.5244	12.76	141.245	20.04	195.922	20.04	61.8146		18.22	26.7887	16.4	25.6328	16.4	12.5498	16.4	6.96446	16.4	11.3123		14.58	27.3013	9.12	7.45798	12.76	10.4193	12.76	6.85012	12.76	5.07755		21.86	80.0661	21.86	92.7679	12.76	38.365
12.9	9.99728	18.42	9.44123	25.78	9.50548	20.26	5.84459	13.272	3.25736		11.06	142.231	1.86	18.7597	12.9	142.76	20.26	197.916	20.26	62.5435		18.42	27.0134	16.58	25.7783	16.58	12.7133	16.58	7.06253	16.58	11.439		14.74	27.7032	9.22	7.53763	12.9	10.5357	12.9	6.93409	12.9	5.12163		22.1	80.5318	22.1	93.6181	12.9	38.7623
13.04	10.0799	18.62	9.50973	26.06	9.60227	20.48	5.8904	13.416	3.26887		11.18	143.039	1.88	18.9939	13.04	144.218	20.48	199.945	20.48	63.2456		18.62	27.2304	16.76	25.9366	16.76	12.8654	16.76	7.16499	16.76	11.5611		14.9	28.0921	9.32	7.61702	13.04	10.6479	13.04	7.01931	13.04	5.16787		22.34	81.0022	22.34	94.5141	13.04	39.1715
13.18	10.1595	18.82	9.56979	26.34	9.69252	20.7	5.93675	13.56	3.28628		11.3	143.814	1.9	19.2271	13.18	145.697	20.7	202.053	20.7	63.9217		18.82	27.4198	16.94	26.0806	16.94	13.0045	16.94	7.27462	16.94	11.6863		15.06	28.4857	9.42	7.69756	13.18	10.7608	13.18	7.10137	13.18	5.2088		22.58	81.4114	22.58	95.4538	13.18	39.5798
13.32	10.253	19.02	9.63153	26.62	9.78711	20.92	5.98351	13.704	3.30129		11.42	144.599	1.92	19.4594	13.32	147.136						19.02	27.6154	17.12	26.2128	17.12	13.147	17.12	7.37215	17.12	11.8043		15.22	28.8737	9.52	7.7789	13.32	10.8849	13.32	7.18733	13.32	5.25002		22.82	81.8087	22.82	96.3627	13.32	40.0005
13.46	10.3324	19.22	9.69789	26.9	9.87974	21.14	6.04082	13.848	3.31997		11.54	145.342	1.94	19.691	13.46	148.525						19.22	27.8241	17.3	26.3088	17.3	13.2832	17.3	7.46082	17.3	11.9181		15.38	29.2546	9.62	7.85296	13.46	11.0075	13.46	7.27516	13.46	5.28872		23.06	82.1787	23.06	97.2513	13.46	40.4581
13.6	10.4137	19.42	9.75005	27.18	9.96451	21.36	6.08527	13.992	3.333		11.66	146.078	1.96	19.9224	13.6	149.917						19.42	28.0128	17.48	26.3976	17.48	13.4277	17.48	7.54768	17.48	12.0324		15.54	29.6303	9.72	7.93148	13.6	11.1287	13.6	7.36783	13.6	5.32586		23.3	82.5821	23.3	98.1401	13.6	40.9249
13.74	10.4972	19.62	9.80526	27.46	10.0588	21.58	6.13528	14.136	3.34974		11.78	146.828	1.98	20.1534	13.74	151.251						19.62	28.1902	17.66	26.4734	17.66	13.5656	17.66	7.63119	17.66	12.1393		15.7	29.9897	9.82	8.01508	13.74	11.2437	13.74	7.46249	13.74	5.36201		23.54	83.0277	23.54	99.0507	13.74	41.4084
13.88	10.5796	19.82	9.86137	27.74	10.1449	21.8	6.18734	14.28	3.36903		11.9	147.547	2	20.3841	13.88	152.517						19.82	28.3599	17.84	26.5317	17.84	13.698	17.84	7.72558	17.84	12.2491		15.86	30.3467	9.92	8.10213	13.88	11.359	13.88	7.55951	13.88	5.40259		23.78	83.4229	23.78	99.9473	13.88	41.9205
14.02	10.6569	20.02	9.92183	28.02	10.2313	22.02	6.23603	14.424	3.38551		12.02	148.225	2.02	20.6145	14.02	153.774						20.02	28.5466	18.02	26.603	18.02	13.8348	18.02	7.82279	18.02	12.3509		16.02	30.7105	10.02	8.18948	14.02	11.4705	14.02	7.66475	14.02	5.44351		24.02	83.8966	24.02	100.783	14.02	42.4395
14.16	10.7418	20.22	9.98048	28.3	10.3206	22.24	6.29732	14.568	3.40225		12.14	148.928	2.04	20.8447	14.16	155.027						20.22	28.7278	18.2	26.6749	18.2	13.9757	18.2	7.90451	18.2	12.4501		16.18	31.0664	10.12	8.27934	14.16	11.5869	14.16	7.76711	14.16	5.47993		24.26	84.4421	24.26	101.513	14.16	42.9635
14.3	10.8165	20.42	10.0288	28.58	10.409	22.46	6.34052	14.712	3.42152		12.26	149.648	2.06	21.0748	14.3	156.27						20.42	28.9348	18.38	26.7325	18.38	14.1305	18.38	7.97751	18.38	12.5508		16.34	31.4295	10.22	8.3706	14.3	11.7106	14.3	7.86561	14.3	5.51674		24.5	85.0261	24.5	102.159	14.3	43.5172
14.44	10.893	20.62	10.0726	28.86	10.4949	22.68	6.38534	14.856	3.43788		12.38	150.303	2.08	21.3049	14.44	157.552						20.62	29.1483	18.56	26.7677	18.56	14.2796	18.56	8.04431	18.56	12.6448		16.5	31.7959	10.32	8.4616	14.44	11.8299	14.44	7.95898	14.44	5.55661		24.74	85.6238	24.74	102.727	14.44	44.1011
14.58	10.9712	20.82	10.1296	29.14	10.584	22.9	6.43395	15	3.4591		12.5	151.004	2.1	21.5353	14.58	158.85						20.82	29.332	18.74	26.7964	18.74	14.4255	18.74	8.11699	18.74	12.7335		16.66	32.1661	10.42	8.55809	14.58	11.9543	14.58	8.04432	14.58	5.60183		24.98	86.2595	24.98	103.27	14.58	44.6825
14.72	11.0497	21.02	10.1953	29.42	10.665	23.12	6.48295	15.144	3.47753		12.62	151.757	2.12	21.7662	14.72	160.129						21.02	29.5083	18.92	26.8308	18.92	14.5555	18.92	8.1988	18.92	12.8352		16.82	32.5396	10.52	8.65455	14.72	12.0813	14.72	8.12705	14.72	5.64934		25.22	86.9397	25.22	103.814	14.72	45.2563
14.86	11.1248	21.22	10.2528	29.7	10.7503	23.34	6.53356	15.288	3.4983		12.74	152.46	2.14	21.9977	14.86	161.455						21.22	29.6745	19.1	26.8751	19.1	14.6802	19.1	8.27924	19.1	12.9357		16.98	32.9072	10.62	8.75253	14.86	12.2111	14.86	8.20817	14.86	5.69063		25.46	87.6241	25.46	104.425	14.86	45.8497
15	11.2092	21.42	10.3139	29.98	10.8404	23.56	6.58975	15.432	3.51861		12.86	153.171	2.16	22.23	15	162.8						21.42	29.8139	19.28	26.9343	19.28	14.8202	19.28	8.35967	19.28	13.0389		17.14	33.2825	10.72	8.85011	15	12.3387	15	8.28705	15	5.72867		25.7	88.2692	25.7	105.006	15	46.4349
15.14	11.2881	21.62	10.3706	30.26	10.9222	23.78	6.64156	15.576	3.53579		12.98	153.928	2.18	22.4637	15.14	164.111						21.62	29.9441	19.46	26.9754	19.46	14.9708	19.46	8.44781	19.46	13.1407		17.3	33.6359	10.82	8.94696	15.14	12.4607	15.14	8.366	15.14	5.76191		25.94	88.9485	25.94	105.559	15.14	46.9843
15.28	11.3622	21.82	10.4358	30.54	11.0054	24	6.68037	15.72	3.55009		13.1	154.663	2.2	22.6992	15.28	165.507						21.82	30.1171	19.64	27.0033	19.64	15.127	19.64	8.55236	19.64	13.2416		17.46	33.9985	10.92	9.04875	15.28	12.5774	15.28	8.44399	15.28	5.80029		26.18	89.6659	26.18	106.085	15.28	47.5311
15.42	11.4331	22.02	10.4893	30.82	11.0811	24.22	6.72928	15.864	3.56705		13.22	155.43	2.22	22.9367	15.42	166.948						22.02	30.2975	19.82	27.01	19.82	15.2858	19.82	8.66915	19.82	13.3475		17.62	34.3583	11.02	9.14475	15.42	12.6974	15.42	8.51955	15.42	5.83424		26.42	90.4267	26.42	106.569	15.42	48.1026
15.56	11.5084	22.22	10.5514	31.1	11.1596	24.44	6.77351	16.008	3.59259		13.34	156.254	2.24	23.1765	15.56	168.351						22.22	30.4769	20	26.9989	20	15.4451	20	8.79399	20	13.4564		17.78	34.7271	11.12	9.23969	15.56	12.8117	15.56	8.59584	15.56	5.86835		26.66	91.1866	26.66	107.005	15.56	48.6786
15.7	11.5866	22.42	10.618	31.38	11.2371	24.66	6.81968	16.152	3.61682		13.46	157.115	2.26	23.4184	15.7	169.804						22.42	30.6646	20.18	26.9812	20.18	15.6165	20.18	8.93321	20.18	13.5569		17.94	35.1106	11.22	9.34034	15.7	12.9267	15.7	8.66443	15.7	5.90647		26.9	91.9371	26.9	107.477	15.7	49.2454
15.84	11.6558	22.62	10.6788	31.66	11.3204	24.88	6.87282	16.296	3.6386		13.58	157.978	2.28	23.6619	15.84	171.303						22.62	30.8319	20.36	26.9651	20.36	15.7859	20.36	9.07515	20.36	13.6534		18.1	35.4976	11.32	9.43847	15.84	13.0397	15.84	8.73578	15.84	5.94263		27.14	92.6649	27.14	107.89	15.84	49.7834
15.98	11.7235	22.82	10.7427	31.94	11.4007	25.1	6.91297	16.44	3.667		13.7	158.9	2.3	23.9067	15.98	172.796						22.82	30.9658	20.54	26.9469	20.54	15.9388	20.54	9.21999	20.54	13.7502		18.26	35.8882	11.42	9.53223	15.98	13.147	15.98	8.80559	15.98	5.97997		27.38	93.3989	27.38	108.228	15.98	50.3221
16.12	11.7791	23.02	10.8023	32.22	11.4833	25.32	6.96515	16.584	3.68864		13.82	159.863	2.32	24.152	16.12	174.312										20.72	16.0885	20.72	9.38247	20.72	13.8422		18.42	36.2799	11.52	9.62771	16.12	13.2562	16.12	8.87777	16.12	6.01687		27.62	94.1617	27.62	108.506	16.12	50.8518
16.26	11.8502	23.22	10.8642	32.5	11.5642	25.54	7.02459	16.728	3.71322		13.94	160.843	2.34	24.3973	16.26	175.836										20.9	16.2492	20.9	9.54958	20.9	13.9342		18.58	36.6822	11.62	9.72944	16.26	13.3699	16.26	8.96147	16.26	6.05552		27.86	94.9661	27.86	108.823	16.26	51.3986
16.4	11.9245	23.42	10.927	32.78	11.6413	25.76	7.07253	16.872	3.7396		14.06	161.903	2.36	24.6425	16.4	177.35										21.08	16.4333	21.08	9.72162	21.08	14.0425		18.74	37.0896	11.72	9.82685	16.4	13.4852	16.4	9.04741	16.4	6.09177		28.1	95.7432	28.1	109.167	16.4	51.9696
16.54	11.9936	23.62	10.9916	33.06	11.7219	25.98	7.12126	17.016	3.76571		14.18	163.031	2.38	24.8877	16.54	178.851										21.26	16.6116	21.26	9.88654	21.26	14.1663		18.9	37.5012	11.82	9.92747	16.54	13.6089	16.54	9.13761	16.54	6.1329		28.34	96.6119	28.34	109.55	16.54	52.5489
16.68	12.0541	23.82	11.0415	33.34	11.8102	26.2	7.16899	17.16	3.79116		14.3	164.194	2.4	25.1334	16.68	180.37										21.44	16.7826	21.44	10.0482	21.44	14.2959		19.06	37.9137	11.92	10.0284	16.68	13.7311	16.68	9.24001	16.68	6.17534		28.58	97.539	28.58	109.938	16.68	53.1371
16.82	12.1121	24.02	11.1032	33.62	11.8893	26.42	7.21636	17.304	3.81993		14.42	165.433	2.42	25.3805	16.82	181.846										21.62	16.9338	21.62	10.2049	21.62	14.427		19.22	38.3216	12.02	10.1219	16.82	13.8481	16.82	9.34765	16.82	6.21736		28.82	98.462	28.82	110.309	16.82	53.7391
16.96	12.1714	24.22	11.174	33.9	11.967	26.64	7.26389	17.448	3.84276		14.54	166.74	2.44	25.6299	16.96	183.32										21.8	17.0804	21.8	10.3584	21.8	14.5567		19.38	38.7277	12.12	10.2074	16.96	13.9793	16.96	9.45873	16.96	6.2617		29.06	99.4055	29.06	110.683	16.96	54.33
17.1	12.2348	24.42	11.2379	34.18	12.0565	26.86	7.32277	17.592	3.85716		14.66	168.104	2.46	25.8821	17.1	184.754										21.98	17.2356	21.98	10.5065	21.98	14.6645		19.54	39.1443	12.22	10.2921	17.1	14.1058	17.1	9.57377	17.1	6.30008		29.3	100.338	29.3	111.037	17.1	54.9181
17.24	12.2973	24.62	11.3013	34.46	12.1481	27.08	7.36507	17.736	3.86966		14.78	169.514	2.48	26.1374	17.24	186.119										22.16	17.4032	22.16	10.6396	22.16	14.7673		19.7	39.5634	12.32	10.3756	17.24	14.232	17.24	9.68373	17.24	6.34026		29.54	101.272	29.54	111.38	17.24	55.5172
17.38	12.3683	24.82	11.3549	34.74	12.2382	27.3	7.41578	17.88	3.90109		14.9	170.943	2.5	26.3957	17.38	187.478										22.34	17.5825	22.34	10.7653	22.34	14.8613		19.86	39.9947	12.42	10.4578	17.38	14.3652	17.38	9.79357	17.38	6.38416		29.78	102.172	29.78	111.71	17.38	56.1121
17.52	12.4401	25.02	11.4128	35.02	12.3216	27.52	7.4617	18.024	3.92538		15.02	172.416	2.52	26.657	17.52	188.86										22.52	17.7571	22.52	10.8902	22.52	14.9499		20.02	40.4244	12.52	10.5436	17.52	14.5043	17.52	9.89647	17.52	6.42436		30.02	103.073	30.02	112.06	17.52	56.6866
17.66	12.5103	25.22	11.4782	35.3	12.4124	27.74	7.51546	18.168	3.94842		15.14	173.907	2.54	26.9209	17.66	190.2										22.7	17.9437	22.7	11.0086	22.7	15.0507				12.62	10.6298	17.66	14.6409	17.66	10.0019	17.66	6.46696		30.26	103.956	30.26	112.443	17.66	57.2683
17.8	12.5872	25.42	11.5405	35.58	12.5034	27.96	7.56134	18.312	3.97716		15.26	175.369	2.56	27.1869	17.8	191.539										22.88	18.1197	22.88	11.1297	22.88	15.1511				12.72	10.7102	17.8	14.7738	17.8	10.0941	17.8	6.51171		30.5	104.814	30.5	112.835	17.8	57.8552
17.94	12.6557	25.62	11.6034	35.86	12.5882	28.18	7.61718	18.456	4.00328		15.38	176.875	2.58	27.4543	17.94	192.902										23.06	18.2865	23.06	11.2495	23.06	15.2541				12.82	10.7954	17.94	14.9026	17.94	10.1843	17.94	6.56406		30.74	105.68	30.74	113.256	17.94	58.4391
18.08	12.7206	25.82	11.6611	36.14	12.6767	28.4	7.667	18.6	4.02261		15.5	178.457	2.6	27.7223	18.08	194.281										23.24	18.466	23.24	11.3722	23.24	15.3506				12.92	10.8892	18.08	15.0347	18.08	10.2734	18.08	6.61879		30.98	106.544	30.98	113.699	18.08	58.9996
18.22	12.7878	26.02	11.718	36.42	12.7692	28.62	7.71426	18.744	4.05085		15.62	180.061	2.62	27.9898	18.22	195.686										23.42	18.6463	23.42	11.4883	23.42	15.4569				13.02	10.9836	18.22	15.1656	18.22	10.3623	18.22	6.67344		31.22	107.408	31.22	114.191	18.22	59.5366
18.36	12.8479	26.22	11.7709	36.7	12.8593	28.84	7.75446	18.888	4.07817		15.74	181.663	2.64	28.2559	18.36	197.093										23.6	18.8188	23.6	11.6026	23.6	15.5559				13.12	11.0761	18.36	15.3026	18.36	10.4569	18.36	6.72342		31.46	108.272	31.46	114.717	18.36	60.0525
18.5	12.9023	26.42	11.8244	36.98	12.9507	29.06	7.80408	19.032	4.10377		15.86	183.348	2.66	28.5198	18.5	198.54										23.78	18.9837	23.78	11.6886	23.78	15.6466				13.22	11.167	18.5	15.4459	18.5	10.5416	18.5	6.77674		31.7	109.101	31.7	115.293	18.5	60.5327
18.64	12.9581	26.62	11.8935	37.26	13.039	29.28	7.85751	19.176	4.13579		15.98	185.083	2.68	28.7811	18.64	199.945										23.96	19.1563	23.96	11.7853	23.96	15.738				13.32	11.2607	18.64	15.5952	18.64	10.6358	18.64	6.82859		31.94	109.974	31.94	115.888	18.64	61.0197
18.78	13.0121	26.82	11.9499	37.54	13.1307	29.5	7.90807	19.32	4.16679		16.1	186.809	2.7	29.0394	18.78	201.302										24.14	19.3363	24.14	11.8876	24.14	15.8265				13.42	11.3573	18.78	15.7422	18.78	10.7351	18.78	6.87557		32.18	110.894	32.18	116.464	18.78	61.5318
18.92	13.0675	27.02	12.009	37.82	13.2233	29.72	7.95413	19.464	4.19461		16.22	188.578	2.72	29.295	18.92	202.6										24.32	19.5133	24.32	11.9863	24.32	15.9226				13.52	11.4489	18.92	15.8855	18.92	10.8319	18.92	6.92254		32.42	111.909	32.42	117.004	18.92	62.0748
19.06	13.1233	27.22	12.0696	38.1	13.3131	29.94	8.00078	19.608	4.21733		16.34	190.374	2.74	29.5482	19.06	203.844										24.5	19.6948	24.5	12.0932	24.5	16.0169				13.62	11.5382	19.06	16.0317	19.06	10.9411	19.06	6.95716		32.66	112.993	32.66	117.518	19.06	62.605
19.2	13.1857	27.42	12.1341	38.38	13.4044	30.16	8.05796	19.752	4.24277		16.46	192.198	2.76	29.7996	19.2	205.07										24.68	19.8842	24.68	12.2117	24.68	16.1203				13.72	11.6303	19.2	16.1876	19.2	11.0549	19.2	6.99605		32.9	114.079	32.9	117.943	19.2	63.1398
19.34	13.2511	27.62	12.1865	38.66	13.4885	30.38	8.10984	19.896	4.26817		16.58	194.02	2.78	30.0499	19.34	206.265										24.86	20.068	24.86	12.3408	24.86	16.2096				13.82	11.7246	19.34	16.3467	19.34	11.1624	19.34	7.02881		33.14	115.189	33.14	118.356	19.34	63.6776
19.48	13.3131	27.82	12.2401	38.94	13.5811	30.6	8.15623	20.04	4.29366		16.7	195.894	2.8	30.3	19.48	207.47										25.04	20.2558	25.04	12.4671	25.04	16.3077				13.92	11.8201	19.48	16.505	19.48	11.2756	19.48	7.05584		33.38	116.281	33.38	118.814	19.48	64.2331
19.62	13.3705	28.02	12.2996	39.22	13.6704	30.82	8.20999	20.184	4.31818		16.82	197.772	2.82	30.5505	19.62	208.679										25.22	20.4547	25.22	12.5895	25.22	16.4109				14.02	11.9164	19.62	16.6669	19.62	11.3806	19.62	7.08676		33.62	117.39	33.62	119.329	19.62	64.8032
19.76	13.4271	28.22	12.3585	39.5	13.7642	31.04	8.25634	20.328	4.33976		16.94	199.651	2.84	30.8019	19.76	209.933										25.4	20.6521	25.4	12.702	25.4	16.5211				14.12	12.0146	19.76	16.8291	19.76	11.4867	19.76	7.12467		33.86	118.572	33.86	119.79	19.76	65.3845
19.9	13.4997	28.42	12.4093	39.78	13.8687	31.26	8.31387	20.472	4.35849		17.06	201.577	2.86	31.0547	19.9	211.243										25.58	20.8315	25.58	12.8097	25.58	16.6216				14.22	12.1156	19.9	16.9887	19.9	11.5912	19.9	7.15585		34.1	119.753	34.1	120.238	19.9	65.9338
20.04	13.5641	28.62	12.4657	40.06	13.9589	31.48	8.35893	20.616	4.37621		17.18	203.501	2.88	31.3089	20.04	212.53										25.76	21.0032	25.76	12.9232	25.76	16.733				14.32	12.2141	20.04	17.1448	20.04	11.6927	20.04	7.18381		34.34	120.91	34.34	120.713	20.04	66.4805
20.18	13.6235	28.82	12.5219	40.34	14.0498	31.7	8.41082	20.76	4.40325		17.3	205.419	2.9	31.5643	20.18	213.866										25.94	21.1778	25.94	13.0335	25.94	16.8459				14.42	12.3144	20.18	17.3061	20.18	11.7956	20.18	7.20745		34.58	122.077	34.58	121.153	20.18	67.0469
20.32	13.6794	29.02	12.5744	40.62	14.1385	31.92	8.45999	20.904	4.42759		17.42	207.338	2.92	31.8206	20.32	215.289										26.12	21.3637	26.12	13.1485	26.12	16.9641				14.52	12.4166	20.32	17.4743	20.32	11.8923	20.32	7.23495		34.82	123.285	34.82	121.615	20.32	67.6345
20.46	13.7496	29.22	12.6328	40.9	14.2297	32.14	8.50963	21.048	4.4487		17.54	209.251	2.94	32.0772	20.46	216.732										26.3	21.5439	26.3	13.2732	26.3	17.0675				14.62	12.5258	20.46	17.6394	20.46	11.9824	20.46	7.26342		35.06	124.559	35.06	122.035	20.46	68.2388
20.6	13.8173	29.42	12.6929	41.18	14.3337	32.36	8.56831	21.192	4.46765		17.66	211.179	2.96	32.3336	20.6	218.217										26.48	21.7263	26.48	13.4059	26.48	17.1657				14.72	12.6329	20.6	17.8003	20.6	12.0724	20.6	7.29499		35.3	125.896	35.3	122.454	20.6	68.8874
20.74	13.8843	29.62	12.7466	41.46	14.4314	32.58	8.61087	21.336	4.48559		17.78	213.119	2.98	32.5888	20.74	219.701										26.66	21.9036	26.66	13.5455	26.66	17.265				14.82	12.74	20.74	17.9571	20.74	12.1589	20.74	7.33083		35.54	127.244	35.54	122.911	20.74	69.5251
20.88	13.949	29.82	12.8101	41.74	14.5161	32.8	8.6635	21.48	4.50719		17.9	215.11	3	32.8421	20.88	221.226										26.84	22.0842	26.84	13.6911	26.84	17.378				14.92	12.8507	20.88	18.1141	20.88	12.2503	20.88	7.37244		35.78	128.615	35.78	123.398	20.88	70.1285
21.02	14.011	30.02	12.8667	42.02	14.6075	33.02	8.71232	21.624	4.52968		18.02	217.153	3.02	33.0927	21.02	222.743										27.02	22.2755	27.02	13.831	27.02	17.4942				15.02	12.9633	21.02	18.2667	21.02	12.3416	21.02	7.41332		36.02	130.031	36.02	123.869	21.02	70.7235
21.16	14.0705	30.22	12.9283	42.3	14.6906	33.24	8.75789	21.768	4.55113		18.14	219.236	3.04	33.3406	21.16	224.228										27.2	22.4597	27.2	13.9698	27.2	17.6022				15.12	13.0786	21.16	18.4116	21.16	12.4321	21.16	7.45096		36.26	131.412	36.26	124.327	21.16	71.3247
21.3	14.1338	30.42	12.9784	42.58	14.7747	33.46	8.80587	21.912	4.57041		18.26	221.316	3.06	33.5861												27.38	22.6209	27.38	14.1058	27.38	17.7108				15.22	13.1964	21.3	18.5541	21.3	12.5281	21.3	7.49267		36.5	132.779	36.5	124.832	21.3	71.9339
21.44	14.1914	30.62	13.0405	42.86	14.8552	33.68	8.8575	22.056	4.59072		18.38	223.406	3.08	33.8297												27.56	22.7896	27.56	14.2424	27.56	17.8231				15.32	13.3153	21.44	18.6991	21.44	12.6288	21.44	7.54136		36.74	134.218	36.74	125.312	21.44	72.5144
21.58	14.2507	30.82	13.0903	43.14	14.9425	33.9	8.90589	22.2	4.61025		18.5	225.509	3.1	34.0716												27.74	22.9612	27.74	14.3673	27.74	17.9321				15.42	13.428	21.58	18.8453	21.58	12.732	21.58	7.58648		36.98	135.702	36.98	125.761	21.58	73.0849
21.72	14.3104	31.02	13.145	43.42	15.0295	34.12	8.9525	22.344	4.63401		18.62	227.6	3.12	34.3123												27.92	23.1349	27.92	14.4873	27.92	18.0517				15.52	13.5448	21.72	18.9928	21.72	12.8466	21.72	7.63827		37.22	137.19	37.22	126.268	21.72	73.6741
21.86	14.3698	31.22	13.2057	43.7	15.1217	34.34	8.99967	22.488	4.65418		18.74	229.697	3.14	34.5522												28.1	23.3327	28.1	14.6069	28.1	18.1671				15.62	13.676	21.86	19.1342	21.86	12.9658	21.86	7.69419		37.46	138.603	37.46	126.797	21.86	74.2506
22	14.4342	31.42	13.2616	43.98	15.2127	34.56	9.04708	22.632	4.67466		18.86	231.814	3.16	34.7917												28.28	23.5272	28.28	14.7216	28.28	18.2774				15.72	13.8089	22	19.2725	22	13.0866	22	7.74156		37.7	139.955	37.7	127.347	22	74.8294
22.14	14.4796	31.62	13.3204	44.26	15.3021	34.78	9.09948	22.776	4.70077		18.98	233.938	3.18	35.0315												28.46	23.7261	28.46	14.8494	28.46	18.3841				15.82	13.9417	22.14	19.4138	22.14	13.207	22.14	7.78251		37.94	141.328	37.94	128.005	22.14	75.4115
22.28	14.534	31.82	13.3816	44.54	15.3932	35	9.15046	22.92	4.72765		19.1	236.086	3.2	35.2723												28.64	23.9054	28.64	14.9623	28.64	18.4831				15.92	14.0738	22.28	19.559	22.28	13.325	22.28	7.82371		38.18	142.675	38.18	128.692	22.28	76.0085
22.42	14.5858	32.02	13.4374	44.82	15.4809	35.22	9.19829	23.064	4.74433		19.22	238.251	3.22	35.515												28.82	24.085	28.82	15.0655	28.82	18.5806				16.02	14.2116	22.42	19.7089	22.42	13.437	22.42	7.86381		38.42	144.027	38.42	129.368	22.42	76.6257
22.56	14.6404	32.22	13.4942	45.1	15.5835	35.44	9.24796	23.208	4.76617		19.34	240.412	3.24	35.7609												29	24.2721	29	15.1627	29	18.6764				16.12	14.3498	22.56	19.8667	22.56	13.5427	22.56	7.90458		38.66	145.4	38.66	130.106	22.56	77.2637
22.7	14.6928	32.42	13.5462	45.38	15.6793	35.66	9.29862	23.352	4.78224		19.46	242.573	3.26	36.011												29.18	24.4657	29.18	15.2584	29.18	18.7709				16.22	14.4909	22.7	20.0276	22.7	13.6421	22.7	7.94092		38.9	146.783	38.9	130.82	22.7	77.9011
22.84	14.7536	32.62	13.603	45.66	15.7841	35.88	9.34256	23.496	4.79228		19.58	244.751	3.28	36.2658												29.36	24.6513	29.36	15.3605	29.36	18.863				16.32	14.6365	22.84	20.1929	22.84	13.7376	22.84	7.97097		39.14	148.091	39.14	131.549	22.84	78.5109
22.98	14.8064	32.82	13.6588	45.94	15.8779	36.1	9.38999	23.64	4.81205		19.7	246.96	3.3	36.5254												29.54	24.8233	29.54	15.4593	29.54	18.9512				16.42	14.7825	22.98	20.3561	22.98	13.8382	22.98	8.00267		39.38	149.345	39.38	132.284	22.98	79.1198
23.12	14.8596	33.02	13.7174	46.22	15.9694	36.32	9.43704	23.784	4.83391		19.82	249.158	3.32	36.7894												29.72	24.9931	29.72	15.5599	29.72	19.0539				16.52	14.9351	23.12	20.5234	23.12	13.9451	23.12	8.02961		39.62	150.534	39.62	133.034	23.12	79.7417
23.26	14.9118	33.22	13.7703	46.5	16.0713	36.54	9.48631	23.928	4.85072		19.94	251.346	3.34	37.0566												29.9	25.1664	29.9	15.6676	29.9	19.1557				16.62	15.09	23.26	20.6912	23.26	14.0483	23.26	8.05133		39.86	151.665	39.86	133.728	23.26	80.3202
23.4	14.9598	33.42	13.827	46.78	16.1662	36.76	9.53022	24.072	4.86869		20.06	253.575	3.36	37.3257												30.08	25.3477	30.08	15.7684	30.08	19.2467				16.72	15.2382	23.4	20.8584	23.4	14.1528	23.4	8.07328		40.1	152.754	40.1	134.418	23.4	80.867
23.54	15.0198	33.62	13.8912	47.06	16.2631	36.98	9.58493	24.216	4.88779		20.18	255.78	3.38	37.5949												30.26	25.5402	30.26	15.8882	30.26	19.3419				16.82	15.3816	23.54	21.0243	23.54	14.2582	23.54	8.09219						23.54	81.4331
23.68	15.0838	33.82	13.944	47.34	16.3493	37.2	9.63229	24.36	4.91059		20.3	257.93	3.4	37.8628												30.44	25.7351	30.44	16.0184	30.44	19.4392				16.92	15.5281	23.68	21.1876	23.68	14.366	23.68	8.11258						23.68	82.0175
23.82	15.1342	34.02	14.0169	47.62	16.4411	37.42	9.68148	24.504	4.93303		20.42	260.055	3.42	38.1285												30.62	25.9373	30.62	16.1496	30.62	19.5409				17.02	15.6764	23.82	21.3516	23.82	14.4711	23.82	8.13851						23.82	82.6139
23.96	15.1887	34.22	14.0848	47.9	16.5243	37.64	9.73075	24.648	4.9468		20.54	262.141	3.44	38.3912												30.8	26.1374	30.8	16.2689	30.8	19.6328				17.12	15.8203	23.96	21.5093	23.96	14.5814	23.96	8.17056						23.96	83.2145
24.1	15.251	34.42	14.1413	48.18	16.6171	37.86	9.78282	24.792	4.96856		20.66	264.182	3.46	38.6506												30.98	26.3366	30.98	16.3828	30.98	19.7274				17.22	15.965	24.1	21.6578	24.1	14.6912	24.1	8.20436						24.1	83.7869
24.24	15.3152	34.62	14.1955	48.46	16.7075	38.08	9.8304	24.936	4.99083		20.78	266.191	3.48	38.9069												31.16	26.5296	31.16	16.4926	31.16	19.8166				17.32	16.1119	24.24	21.8139	24.24	14.8067	24.24	8.234						24.24	84.3735
24.38	15.3665	34.82	14.2514	48.74	16.7967	38.3	9.87124	25.08	5.00397		20.9	268.191	3.5	39.1606												31.34	26.7391	31.34	16.5833	31.34	19.8973				17.42	16.2536	24.38	21.9609	24.38	14.9266	24.38	8.26271						24.38	84.987
24.52	15.4152	35.02	14.3068	49.02	16.8826	38.52	9.91793	25.224	5.02087		21.02	270.175	3.52	39.4123												31.52	26.9366	31.52	16.6822	31.52	19.9911				17.52	16.3954	24.52	22.109	24.52	15.0431	24.52	8.29548						24.52	85.5862
24.66	15.4716	35.22	14.365	49.3	16.9626	38.74	9.96063	25.368	5.03554		21.14	272.117	3.54	39.6634												31.7	27.1233	31.7	16.7837	31.7	20.0855				17.62	16.5314	24.66	22.255	24.66	15.1607	24.66	8.32555						24.66	86.1384
24.8	15.5309	35.42	14.4315	49.58	17.0458	38.96	10.0084	25.512	5.05425		21.26	274.027	3.56	39.915												31.88	27.3282	31.88	16.8929	31.88	20.1859				17.72	16.6725	24.8	22.3946	24.8	15.2755	24.8	8.35435						24.8	86.6618
24.94	15.568	35.62	14.4972	49.86	17.138	39.18	10.0542	25.656	5.06222		21.38	275.938	3.58	40.168												32.06	27.535	32.06	16.9954	32.06	20.2968				17.82	16.8173	24.94	22.5257	24.94	15.397	24.94	8.38584						24.94	87.1352
25.08	15.6181	35.82	14.5553	50.14	17.2275	39.4	10.0998	25.8	5.08277		21.5	277.818	3.6	40.423												32.24	27.7361	32.24	17.0987	32.24	20.3926				17.92	16.9554	25.08	22.658	25.08	15.5242	25.08	8.41765						25.08	87.6031
25.22	15.6664	36.02	14.6138	50.42	17.3078	39.62	10.1503	25.944	5.1068		21.62	279.654	3.62	40.6808												32.42	27.9271	32.42	17.201	32.42	20.4934				18.02	17.1001	25.22	22.79	25.22	15.6538	25.22	8.44663						25.22	88.0987
25.36	15.73	36.22	14.6661	50.7	17.387	39.84	10.1958	26.088	5.12814		21.74	281.46	3.64	40.9423												32.6	28.1174	32.6	17.3057	32.6	20.5993				18.12	17.2561	25.36	22.9243	25.36	15.7851	25.36	8.47244						25.36	88.6
25.5	15.7916	36.42	14.7256	50.98	17.4673	40.06	10.2458	26.232	5.14462		21.86	283.267	3.66	41.2081												32.78	28.3234	32.78	17.4198	32.78	20.707				18.22	17.4088	25.5	23.058	25.5	15.9165	25.5	8.49394						25.5	89.0988
25.64	15.8486	36.62	14.7851	51.26	17.5518	40.28	10.2861	26.376	5.16708		21.98	284.978	3.68	41.4782												32.96	28.5444	32.96	17.541	32.96	20.8147				18.32	17.5551	25.64	23.198	25.64	16.0404	25.64	8.51535						25.64	89.6034
25.78	15.8912	36.82	14.8445	51.54	17.6272	40.5	10.3299	26.52	5.19089				3.7	41.7523												33.14	28.7622	33.14	17.6588	33.14	20.9236				18.42	17.6988	25.78	23.3369	25.78	16.1545	25.78	8.53581						25.78	90.1079
25.92	15.9399	37.02	14.9074	51.82	17.7106	40.72	10.367	26.664	5.21699				3.72	42.0293												33.32	28.978	33.32	17.7871	33.32	21.037				18.52	17.8458	25.92	23.4734	25.92	16.2638	25.92	8.5503						25.92	90.5945
26.06	15.9833	37.22	14.9662	52.1	17.7966	40.94	10.4105	26.808	5.23374				3.74	42.3078												33.5	29.2033	33.5	17.9206	33.5	21.1512				18.62	17.9979	26.06	23.6057	26.06	16.3617	26.06	8.57013						26.06	91.0782
26.2	16.0282	37.42	15.0237	52.38	17.8777	41.16	10.4522	26.952	5.24275				3.76	42.586												33.68	29.4143	33.68	18.0496	33.68	21.2699				18.72	18.1499	26.2	23.7332	26.2	16.4644	26.2	8.58627						26.2	91.5711
26.34	16.0799	37.62	15.0892	52.66	17.9639	41.38	10.4967	27.096	5.25653				3.78	42.8622												33.86	29.6316	33.86	18.178	33.86	21.3863				18.82	18.3012	26.34	23.8641	26.34	16.568	26.34	8.59963						26.34	92.0473
26.48	16.1363	37.82	15.1565	52.94	18.044	41.6	10.5509	27.24	5.27377				3.8	43.1344												34.04	29.845	34.04	18.3075	34.04	21.4926				18.92	18.4652	26.48	23.9944	26.48	16.6758	26.48	8.61247						26.48	92.4952
26.62	16.1929	38.02	15.2091	53.22	18.1327	41.82	10.5949	27.384	5.2956				3.82	43.4014												34.22	30.0401	34.22	18.4358	34.22	21.6014				19.02	18.637	26.62	24.1241	26.62	16.7865	26.62	8.63021						26.62	92.944
26.76	16.2478	38.22	15.2722	53.5	18.2196	42.04	10.6399	27.528	5.31431				3.84	43.662												34.4	30.2351	34.4	18.573	34.4	21.7059				19.12	18.8078	26.76	24.2479	26.76	16.9083	26.76	8.64589						26.76	93.4092
26.9	16.2901	38.42	15.3327	53.78	18.2968	42.26	10.6833	27.672	5.33143				3.86	43.9162												34.58	30.4407	34.58	18.7292	34.58	21.8052				19.22	18.9761	26.9	24.3707	26.9	17.0309	26.9	8.66016						26.9	93.8696
27.04	16.3412	38.62	15.3924	54.06	18.3773	42.48	10.7258	27.816	5.34915				3.88	44.1645												34.76	30.6376	34.76	18.8722	34.76	21.9209				19.32	19.1454	27.04	24.4968	27.04	17.1526	27.04	8.67763						27.04	94.3354
27.18	16.3876	38.82	15.4604	54.34	18.457	42.7	10.7625	27.96	5.36628				3.9	44.4078												34.94	30.8217	34.94	19.0182	34.94	22.0283				19.42	19.3113	27.18	24.6225	27.18	17.277	27.18	8.69067						27.18	94.8379
27.32	16.4424	39.02	15.5237	54.62	18.5389	42.92	10.8012	28.104	5.38051				3.92	44.6477												35.12	31.0198	35.12	19.1541	35.12	22.1358				19.52	19.4755	27.32	24.742	27.32	17.4008	27.32	8.70404						27.32	95.3418
27.46	16.4966	39.22	15.5758	54.9	18.6159	43.14	10.8459	28.248	5.39771				3.94	44.8859												35.3	31.2068	35.3	19.2928	35.3	22.2356				19.62	19.6473	27.46	24.8606	27.46	17.5181	27.46	8.72278						27.46	95.8419
27.6	16.5546	39.42	15.6434	55.18	18.6963	43.36	10.8878	28.392	5.42014				3.96	45.1237												35.48	31.3885	35.48	19.4405	35.48	22.3321				19.72	19.8336	27.6	24.9798	27.6	17.6339	27.6	8.74509						27.6	96.3633
27.74	16.6146	39.62	15.7121	55.46	18.7784	43.58	10.9315	28.536	5.43615				3.98	45.3626												35.66	31.5686	35.66	19.5883	35.66	22.4309				19.82	20.0172	27.74	25.0968	27.74	17.7523	27.74	8.76318						27.74	96.9195
27.88	16.6641	39.82	15.7703	55.74	18.8614	43.8	10.9706	28.68	5.45115				4	45.6039												35.84	31.7558	35.84	19.7464	35.84	22.5282				19.92	20.1978	27.88	25.2149	27.88	17.8611	27.88	8.78037						27.88	97.4839
28.02	16.7135	40.02	15.8182	56.02	18.9487	44.02	11.0063	28.824	5.46244				4.02	45.8482												36.02	31.9567	36.02	19.9181	36.02	22.6237				20.02	20.3777	28.02	25.3386	28.02	17.9714	28.02	8.80145						28.02	98.0635
28.16	16.7597	40.22	15.8733	56.3	19.0282	44.24	11.0477	28.968	5.47527				4.04	46.0956												36.2	32.1631	36.2	20.0761	36.2	22.7235				20.12	20.567	28.16	25.4701	28.16	18.0845	28.16	8.82139						28.16	98.6444
28.3	16.8073	40.42	15.9264	56.58	19.1103	44.46	11.0928	29.112	5.49251				4.06	46.3459												36.38	32.369	36.38	20.2467	36.38	22.82				20.22	20.7533	28.3	25.6037	28.3	18.202	28.3	8.84026						28.3	99.2301
28.44	16.8664	40.62	15.982	56.86	19.1913	44.68	11.1289	29.256	5.51315				4.08	46.5988												36.56	32.5794	36.56	20.4146	36.56	22.9083				20.32	20.9365	28.44	25.7404	28.44	18.3173	28.44	8.86258						28.44	99.82
28.58	16.9217	40.82	16.0368	57.14	19.2681	44.9	11.167	29.4	5.53239				4.1	46.8536												36.74	32.774	36.74	20.561	36.74	22.9825				20.42	21.1172	28.58	25.8812	28.58	18.4308	28.58	8.87816						28.58	100.397
28.72	16.9719	41.02	16.1007	57.42	19.3473	45.12	11.2095	29.544	5.54998				4.12	47.1096												36.92	32.9643	36.92	20.6975	36.92	23.0601				20.52	21.2921	28.72	26.0211	28.72	18.5481	28.72	8.8924						28.72	100.992
28.86	17.0284	41.22	16.1604	57.7	19.4168	45.34	11.245	29.688	5.56664				4.14	47.3654												37.1	33.143	37.1	20.8231	37.1	23.146						28.86	26.1615	28.86	18.6594	28.86	8.90373						28.86	101.603
29	17.0837	41.42	16.211	57.98	19.4961	45.56	11.2854	29.832	5.58741				4.16	47.6195												37.28	33.3259	37.28	20.9494	37.28	23.2337						29	26.3036	29	18.7619	29	8.90862						29	102.201
29.14	17.1392	41.62	16.2741	58.26	19.5836	45.78	11.3234	29.976	5.59667				4.18	47.8701												37.46	33.5079	37.46	21.0743	37.46	23.3196						29.14	26.4407	29.14	18.8652	29.14	8.91068						29.14	102.77
29.28	17.1879	41.82	16.3317	58.54	19.6697	46	11.3652	30.12	5.60835				4.2	48.116												37.64	33.692	37.64	21.198	37.64	23.4093						29.28	26.5752	29.28	18.967	29.28	8.91891						29.28	103.336
29.42	17.2292	42.02	16.3913	58.82	19.7488	46.22	11.4101	30.264	5.62247				4.22	48.3565												37.82	33.8996	37.82	21.3263	37.82	23.4872						29.42	26.696	29.42	19.0736	29.42	8.9343						29.42	103.932
29.56	17.2751	42.22	16.4507	59.1	19.8298	46.44	11.4464	30.408	5.64231				4.24	48.5916												38	34.0949	38	21.4595	38	23.566						29.56	26.8115	29.56	19.1898	29.56	8.93963						29.56	104.537
29.7	17.332	42.42	16.5105	59.38	19.9086	46.66	11.4844	30.552	5.65322				4.26	48.8214												38.18	34.2951	38.18	21.6001	38.18	23.6353						29.7	26.9267	29.7	19.3121	29.7	8.94574						29.7	105.157
29.84	17.3759	42.62	16.5692	59.66	19.9993	46.88	11.522	30.696	5.6678				4.28	49.0463												38.36	34.5007	38.36	21.7358	38.36	23.7037						29.84	27.0407	29.84	19.4322	29.84	8.95012						29.84	105.753
29.98	17.4167	42.82	16.6244	59.94	20.0846	47.1	11.5501	30.84	5.68444				4.3	49.2668												38.54	34.6931	38.54	21.8694	38.54	23.7638						29.98	27.1525	29.98	19.5539	29.98	8.95345						29.98	106.332
30.12	17.4662	43.02	16.6733	60.22	20.1731	47.32	11.5901	30.984	5.70068				4.32	49.4838												38.72	34.8762	38.72	21.9912	38.72	23.8367						30.12	27.2677	30.12	19.6792	30.12	8.95969						30.12	106.902
30.26	17.5123	43.22	16.73	60.5	20.2628	47.54	11.6317	31.128	5.71893				4.34	49.6986												38.9	35.0604	38.9	22.0924	38.9	23.9163						30.26	27.3858	30.26	19.7996	30.26	8.96802						30.26	107.44
30.4	17.5672	43.42	16.781	60.78	20.3501	47.76	11.6724	31.272	5.73437				4.36	49.9119												39.08	35.2422	39.08	22.2131	39.08	23.9943						30.4	27.5029	30.4	19.9181	30.4	8.96711						30.4	107.964
30.54	17.6201	43.62	16.8386	61.06	20.4294	47.98	11.7068	31.416	5.75202				4.38	50.1243												39.26	35.4116	39.26	22.3587	39.26	24.0759						30.54	27.6262	30.54	20.0353	30.54	8.95824						30.54	108.471
30.68	17.6668	43.82	16.892	61.34	20.5044	48.2	11.7456	31.56	5.76781				4.4	50.3362												39.44	35.5801	39.44	22.5136	39.44	24.1501						30.68	27.7535	30.68	20.1522	30.68	8.95225						30.68	108.951
30.82	17.721	44.02	16.9522	61.62	20.5882	48.42	11.7834	31.704	5.78199				4.42	50.5476												39.62	35.7481	39.62	22.6735	39.62	24.2299						30.82	27.8752	30.82	20.2649	30.82	8.95059						30.82	109.415
30.96	17.7747	44.22	17.0036	61.9	20.6692	48.64	11.8202	31.848	5.79998				4.44	50.7588												39.8	35.9266	39.8	22.8272	39.8	24.3134						30.96	27.9955	30.96	20.3773	30.96	8.95527						30.96	109.856
31.1	17.8328	44.42	17.0523	62.18	20.7504	48.86	11.8578	31.992	5.81047				4.46	50.9699												39.98	36.0923	39.98	22.9776	39.98	24.3899						31.1	28.1215	31.1	20.4936	31.1	8.96271						31.1	110.302
31.24	17.8823	44.62	17.1003	62.46	20.8295	49.08	11.8917	32.136	5.82032				4.48	51.1809												40.16	36.2508	40.16	23.1224	40.16	24.4698						31.24	28.242	31.24	20.6096	31.24	8.96744						31.24	110.731
31.38	17.9351	44.82	17.1589	62.74	20.9093	49.3	11.9299	32.28	5.83682				4.5	51.3916												40.34	36.3932	40.34	23.2744	40.34	24.5476						31.38	28.3595	31.38	20.7215	31.38	8.97059						31.38	111.159
31.52	17.9895	45.02	17.2255	63.02	20.9843	49.52	11.9814	32.424	5.85124				4.52	51.6022												40.52	36.5387	40.52	23.44	40.52	24.6282						31.52	28.4776	31.52	20.8327	31.52	8.97196						31.52	111.585
31.66	18.0369	45.22	17.2871	63.3	21.0647	49.74	12.0221	32.568	5.86611				4.54	51.8138												40.7	36.6864	40.7	23.6155	40.7	24.705						31.66	28.5791	31.66	20.947	31.66	8.9689						31.66	111.965
31.8	18.0901	45.42	17.3476	63.58	21.1321	49.96	12.0659	32.712	5.88147				4.56	52.0265												40.88	36.8237	40.88	23.7869	40.88	24.78						31.8	28.673	31.8	21.0623	31.8	8.96906						31.8	112.344
31.94	18.1511	45.62	17.3947	63.86	21.2143	50.18	12.1159	32.856	5.89728				4.58	52.2398												41.06	36.9516	41.06	23.9464	41.06	24.8562						31.94	28.7604	31.94	21.1761	31.94	8.97433						31.94	112.725
32.08	18.2087	45.82	17.4492	64.14	21.2927	50.4	12.1554	33	5.91886				4.6	52.4533												41.24	37.0795	41.24	24.1176	41.24	24.9266						32.08	28.8482	32.08	21.2937	32.08	8.97584						32.08	113.11
32.22	18.2627	46.02	17.5038	64.42	21.3748	50.62	12.2001	33.144	5.93992				4.62	52.6666																							32.22	28.9345	32.22	21.4121	32.22	8.97439						32.22	113.483
32.36	18.3077	46.22	17.5566	64.7	21.4568	50.84	12.2515	33.288	5.94834				4.64	52.8794																							32.36	29.0227	32.36	21.5304	32.36	8.98397						32.36	113.82
32.5	18.3659	46.42	17.6132	64.98	21.5313	51.06	12.2895	33.432	5.9632				4.66	53.0912																							32.5	29.1056	32.5	21.654	32.5	8.98779						32.5	114.152
32.64	18.4304	46.62	17.6685	65.26	21.6109	51.28	12.3258	33.576	5.9841				4.68	53.3015																							32.64	29.1892	32.64	21.775	32.64	8.99106						32.64	114.496
32.78	18.4958	46.82	17.7216	65.54	21.6895	51.5	12.3581	33.72	6.00132				4.7	53.5098																							32.78	29.2687	32.78	21.8899	32.78	8.99607						32.78	114.866
32.92	18.5522	47.02	17.7853	65.82	21.7698	51.72	12.3999	33.864	6.0196				4.72	53.7156																							32.92	29.3378	32.92	22.0017	32.92	9.00443						32.92	115.241
33.06	18.6119	47.22	17.8425	66.1	21.8459	51.94	12.4355	34.008	6.04053				4.74	53.9189																							33.06	29.4172	33.06	22.119	33.06	9.01441						33.06	115.623
33.2	18.6787	47.42	17.9033	66.38	21.9197	52.16	12.4765	34.152	6.06515				4.76	54.12																							33.2	29.4887	33.2	22.2459	33.2	9.0196						33.2	116.025
33.34	18.7422	47.62	17.9606	66.66	22.0016	52.38	12.5099	34.296	6.08661				4.78	54.3194																							33.34	29.5629	33.34	22.3688	33.34	9.02331						33.34	116.428
33.48	18.8111	47.82	18.0176	66.94	22.0836	52.6	12.5528	34.44	6.10918				4.8	54.518																							33.48	29.6297	33.48	22.4862	33.48	9.02651						33.48	116.847
33.62	18.8792	48.02	18.0707	67.22	22.1626	52.82	12.5984	34.584	6.13496				4.82	54.7165																							33.62	29.6961	33.62	22.6043	33.62	9.03232						33.62	117.25
33.76	18.9507	48.22	18.1289	67.5	22.2451	53.04	12.6394	34.728	6.16173				4.84	54.9156																							33.76	29.7519	33.76	22.7118	33.76	9.04358						33.76	117.652
33.9	19.0197	48.42	18.1879	67.78	22.3183	53.26	12.678	34.872	6.18324				4.86	55.1159																							33.9	29.8032	33.9	22.8162	33.9	9.05689						33.9	118.069
34.04	19.0872	48.62	18.2478	68.06	22.3931	53.48	12.7192	35.016	6.2031				4.88	55.3176																							34.04	29.8648	34.04	22.9143	34.04	9.07772						34.04	118.502
34.18	19.1631	48.82	18.3058	68.34	22.4614	53.7	12.763	35.16	6.22005				4.9	55.5209																							34.18	29.9288	34.18	22.9958	34.18	9.09986						34.18	118.916
34.32	19.238	49.02	18.3708	68.62	22.5319	53.92	12.8039	35.304	6.23437				4.92	55.7259																							34.32	29.9898	34.32	23.0754	34.32	9.12477						34.32	119.337
34.46	19.3193	49.22	18.4324	68.9	22.6028	54.14	12.8415	35.448	6.24756				4.94	55.9322																							34.46	30.0568	34.46	23.1501	34.46	9.14898						34.46	119.788
34.6	19.3866	49.42	18.4951	69.18	22.6713	54.36	12.8837	35.592	6.26019				4.96	56.1394																							34.6	30.1346	34.6	23.2263	34.6	9.17394						34.6	120.201
34.74	19.4563	49.62	18.554	69.46	22.7367	54.58	12.9299	35.736	6.27553				4.98	56.3472																							34.74	30.2132	34.74	23.3011	34.74	9.19972						34.74	120.609
34.88	19.5316	49.82	18.6029	69.74	22.8025	54.8	12.9762	35.88	6.28702				5	56.5553																							34.88	30.2907	34.88	23.373	34.88	9.22274						34.88	121.047
35.02	19.6007	50.02	18.6499	70.02	22.876	55.02	13.0123	36.024	6.31343				5.02	56.7632																							35.02	30.3623	35.02	23.4443	35.02	9.2493						35.02	121.475
35.16	19.6639	50.22	18.7043	70.3	22.9494	55.24	13.0516	36.168	6.33101				5.04	56.9705																							35.16	30.4188	35.16	23.5193	35.16	9.26652						35.16	121.883
35.3	19.7328	50.42	18.7651	70.58	23.0177	55.46	13.093	36.312	6.33947				5.06	57.1769																							35.3	30.4607	35.3	23.5952	35.3	9.27685						35.3	122.314
35.44	19.7987	50.62	18.826	70.86	23.0848	55.68	13.1341	36.456	6.35583				5.08	57.3823																							35.44	30.4934	35.44	23.6746	35.44	9.28609						35.44	122.741
35.58	19.862	50.82	18.8849	71.14	23.1542	55.9	13.1595	36.6	6.3684				5.1	57.5864																							35.58	30.5381	35.58	23.7538	35.58	9.30176						35.58	123.137
35.72	19.917	51.02	18.9458	71.42	23.225	56.12	13.1977	36.744	6.36721				5.12	57.7893																							35.72	30.5843	35.72	23.8249	35.72	9.31896						35.72	123.509
35.86	19.9767	51.22	18.9999	71.7	23.3033	56.34	13.2361	36.888	6.37875				5.14	57.9906																							35.86	30.629	35.86	23.8932	35.86	9.33783						35.86	123.918
36	20.0381	51.42	19.0545	71.98	23.3771	56.56	13.2707	37.032	6.39106				5.16	58.1899																							36	30.6701	36	23.9616	36	9.35684						36	124.326
36.14	20.0944	51.62	19.109	72.26	23.4447	56.78	13.3105	37.176	6.39345				5.18	58.3873																							36.14	30.7066	36.14	24.0242	36.14	9.36919						36.14	124.705
36.28	20.1536	51.82	19.1582	72.54	23.5193	57	13.3416	37.32	6.40699				5.2	58.583																							36.28	30.7416	36.28	24.0875	36.28	9.38013						36.28	125.084
36.42	20.2179	52.02	19.2121	72.82	23.6001	57.22	13.3768	37.464	6.41786				5.22	58.7774																							36.42	30.7813	36.42	24.1463	36.42	9.39363						36.42	125.47
36.56	20.271	52.22	19.2611	73.1	23.6825	57.44	13.4172	37.608	6.42777				5.24	58.9709																							36.56	30.8206	36.56	24.1966	36.56	9.4033						36.56	125.865
36.7	20.3318	52.42	19.3055	73.38	23.7556	57.66	13.4674	37.752	6.4428				5.26	59.1639																							36.7	30.8608	36.7	24.2534	36.7	9.41416						36.7	126.253
36.84	20.4018	52.62	19.3601	73.66	23.8404	57.88	13.5041	37.896	6.45266				5.28	59.3568																							36.84	30.9083	36.84	24.3147	36.84	9.41642						36.84	126.653
36.98	20.4506	52.82	19.4221	73.94	23.9111	58.1	13.5417	38.04	6.46659				5.3	59.5492																							36.98	30.9602	36.98	24.3824	36.98	9.42021						36.98	127.034
37.12	20.5051	53.02	19.483	74.22	23.9858	58.32	13.587	38.184	6.48609				5.32	59.7406																							37.12	31.0045	37.12	24.458	37.12	9.42767						37.12	127.413
37.26	20.5747	53.22	19.532	74.5	24.065	58.54	13.6283	38.328	6.49647				5.34	59.9304																							37.26	31.0439	37.26	24.5268	37.26	9.43023						37.26	127.763
37.4	20.6415	53.42	19.5847	74.78	24.1444	58.76	13.6719	38.472	6.51258				5.36	60.1184																							37.4	31.0935	37.4	24.5949	37.4	9.42948						37.4	128.072
37.54	20.7063	53.62	19.633	75.06	24.2205	58.98	13.7119	38.616	6.52431				5.38	60.3045																							37.54	31.1397	37.54	24.6608	37.54	9.43823						37.54	128.355
37.68	20.7728	53.82	19.6794	75.34	24.3063	59.2	13.7409	38.76	6.53187				5.4	60.4891																							37.68	31.1753	37.68	24.7246	37.68	9.44614						37.68	128.627
37.82	20.8479	54.02	19.7392	75.62	24.3861	59.42	13.79	38.904	6.54048				5.42	60.6722																							37.82	31.2106	37.82	24.7844	37.82	9.45115						37.82	128.909
37.96	20.9132	54.22	19.7909	75.9	24.4756	59.64	13.8347	39.048	6.55743				5.44	60.8541																							37.96	31.2439	37.96	24.8508	37.96	9.4614						37.96	129.189
38.1	20.9793	54.42	19.8482	76.18	24.5494	59.86	13.8711	39.192	6.57623				5.46	61.0352																							38.1	31.2766	38.1	24.9234	38.1	9.46698						38.1	129.452
38.24	21.047	54.62	19.896	76.46	24.6303	60.08	13.9136	39.336	6.59335				5.48	61.2153																							38.24	31.3157	38.24	24.9973	38.24	9.47127						38.24	129.722
38.38	21.1043	54.82	19.9461	76.74	24.7104	60.3	13.9536	39.48	6.61021				5.5	61.394																							38.38	31.3608	38.38	25.0649	38.38	9.476						38.38	130.029
38.52	21.163	55.02	19.9953	77.02	24.7871	60.52	13.9925	39.624	6.61637				5.52	61.5707																							38.52	31.402	38.52	25.1289	38.52	9.47696						38.52	130.331
38.66	21.2204	55.22	20.0449	77.3	24.8641	60.74	14.0364	39.768	6.62923				5.54	61.7448																							38.66	31.4534	38.66	25.1943	38.66	9.47571						38.66	130.62
38.8	21.2799	55.42	20.0914	77.58	24.9385	60.96	14.0737	39.912	6.64258				5.56	61.9157																							38.8	31.503	38.8	25.2507	38.8	9.48081						38.8	130.909
38.94	21.3523	55.62	20.1357	77.86	25.0159	61.18	14.1194	40.056	6.64888				5.58	62.0834																							38.94	31.5599	38.94	25.3049	38.94	9.48602						38.94	131.187
39.08	21.4216	55.82	20.1804	78.14	25.088	61.4	14.1682	40.2	6.65302				5.6	62.2475																							39.08	31.623	39.08	25.3599	39.08	9.48885						39.08	131.445
39.22	21.4944	56.02	20.2357	78.42	25.1578	61.62	14.2064	40.344	6.66047				5.62	62.4081																							39.22	31.6748	39.22	25.4055	39.22	9.48938						39.22	131.701
39.36	21.5603	56.22	20.2797	78.7	25.2274	61.84	14.2476	40.488	6.67198				5.64	62.5655																							39.36	31.7269	39.36	25.4421	39.36	9.49263						39.36	131.934
39.5	21.6316	56.42	20.3289	78.98	25.2973	62.06	14.2904	40.632	6.6791				5.66	62.7206																							39.5	31.7895	39.5	25.47	39.5	9.49704						39.5	132.205
39.64	21.7044	56.62	20.3833	79.26	25.3584	62.28	14.3332	40.776	6.68852				5.68	62.8743																							39.64	31.8482	39.64	25.4873	39.64	9.49581						39.64	132.484
39.78	21.7723	56.82	20.434	79.54	25.4217	62.5	14.3727	40.92	6.70089				5.7	63.0275																							39.78	31.8989	39.78	25.5011	39.78	9.49417						39.78	132.784
39.92	21.8485	57.02	20.4803	79.82	25.4981	62.72	14.4183	41.064	6.71488				5.72	63.1813																							39.92	31.9454	39.92	25.5106	39.92	9.48854						39.92	133.113
40.06	21.9271	57.22	20.5259	80.1	25.5625	62.94	14.4644	41.208	6.72949				5.74	63.3364																							40.06	31.9847	40.06	25.5231	40.06	9.48479						40.06	133.443
40.2	22.0065	57.42	20.5716	80.38	25.6212	63.16	14.5014	41.352	6.72935				5.76	63.4933																							40.2	32.0214	40.2	25.5296	40.2	9.48388						40.2	133.753
40.34	22.0868	57.62	20.6259	80.66	25.6797	63.38	14.5425	41.496	6.74223				5.78	63.6517																							40.34	32.0591	40.34	25.5305	40.34	9.48799						40.34	134.041
40.48	22.1597	57.82	20.6691	80.94	25.7435	63.6	14.5813	41.64	6.74814				5.8	63.8113																							40.48	32.0943	40.48	25.5461	40.48	9.49159						40.48	134.319
40.62	22.2399	58.02	20.7147	81.22	25.8029	63.82	14.6228	41.784	6.75796				5.82	63.9722																																		40.62	134.55
40.76	22.3204	58.22	20.7593	81.5	25.8658	64.04	14.658	41.928	6.76937				5.84	64.1341																																		40.76	134.764
40.9	22.3898	58.42	20.8031	81.78	25.9348	64.26	14.6955	42.072	6.7773				5.86	64.2961																																		40.9	134.991
41.04	22.4609	58.62	20.8507	82.06	26.005	64.48	14.731	42.216	6.777				5.88	64.4576																																		41.04	135.229
41.18	22.5347	58.82	20.8881	82.34	26.0728	64.7	14.773	42.36	6.78732				5.9	64.6181																																		41.18	135.451
41.32	22.6006	59.02	20.9314	82.62	26.1392	64.92	14.8055	42.504	6.79624				5.92	64.7778
41.46	22.6686	59.22	20.9728	82.9	26.2132	65.14	14.8434	42.648	6.79821				5.94	64.9374
41.6	22.7417	59.42	21.0065	83.18	26.2845	65.36	14.8842	42.792	6.80734				5.96	65.098
41.74	22.8198	59.62	21.0524	83.46	26.3476	65.58	14.9124	42.936	6.81558				5.98	65.261
41.88	22.8906	59.82	21.0896	83.74	26.4134	65.8	14.9466	43.08	6.82371				6	65.4269
42.02	22.9582	60.02	21.1274	84.02	26.4796	66.02	14.9824	43.224	6.82639				6.02	65.5958
42.16	23.034	60.22	21.1557	84.3	26.5546	66.24	15.0267	43.368	6.84205				6.04	65.7674
42.3	23.1116	60.42	21.1844	84.58	26.6183	66.46	15.0635	43.512	6.84556				6.06	65.9417
42.44	23.1866	60.62	21.2126	84.86	26.6892	66.68	15.0965	43.656	6.85601				6.08	66.1183
42.58	23.2469	60.82	21.2462	85.14	26.7671	66.9	15.1348	43.8	6.86871				6.1	66.2967
42.72	23.3169	61.02	21.269	85.42	26.8396	67.12	15.1693	43.944	6.87462				6.12	66.4761
42.86	23.4	61.22	21.2997	85.7	26.9053	67.34	15.1951	44.088	6.88181				6.14	66.6557
43	23.4795	61.42	21.3209	85.98	26.9779	67.56	15.2175	44.232	6.89553				6.16	66.8351
43.14	23.5661	61.62	21.3485	86.26	27.0497	67.78	15.2574	44.376	6.89914				6.18	67.014
43.28	23.6425	61.82	21.3801	86.54	27.1175	68	15.2889	44.52	6.90456				6.2	67.1929
43.42	23.7215	62.02	21.4033	86.82	27.1783	68.22	15.3171	44.664	6.91615				6.22	67.3721
43.56	23.8068	62.22	21.4272	87.1	27.2453	68.44	15.3405	44.808	6.92713				6.24	67.5516
43.7	23.8877	62.42	21.4584	87.38	27.3121	68.66	15.3632	44.952	6.93567				6.26	67.731
43.84	23.9743	62.62	21.4902	87.66	27.3774	68.88	15.3902	45.096	6.94497				6.28	67.9102
43.98	24.0491	62.82	21.5252	87.94	27.4466	69.1	15.4232	45.24	6.95144				6.3	68.0889
44.12	24.1307	63.02	21.5574	88.22	27.5148	69.32	15.4527	45.384	6.95581				6.32	68.2672
44.26	24.2273	63.22	21.5815	88.5	27.5822	69.54	15.4777	45.528	6.96483				6.34	68.4456
44.4	24.3098	63.42	21.6088	88.78	27.6518	69.76	15.5041	45.672	6.97643				6.36	68.624
44.54	24.3799	63.62	21.6362	89.06	27.7249	69.98	15.5416	45.816	6.9924				6.38	68.8023
44.68	24.4583	63.82	21.6665	89.34	27.7927	70.2	15.575	45.96	7.00518				6.4	68.9807
44.82	24.5346	64.02	21.6968	89.62	27.8606	70.42	15.6055	46.104	7.01663				6.42	69.1592
44.96	24.6109	64.22	21.7179	89.9	27.931	70.64	15.6468	46.248	7.02701				6.44	69.3373
45.1	24.6943	64.42	21.7497	90.18	28.0014	70.86	15.6875	46.392	7.03553				6.46	69.5149
45.24	24.7849	64.62	21.7706	90.46	28.0779	71.08	15.7242	46.536	7.03775				6.48	69.6916
45.38	24.8682	64.82	21.8012	90.74	28.1474	71.3	15.7586	46.68	7.05372				6.5	69.8675
45.52	24.9486	65.02	21.8381	91.02	28.2265	71.52	15.793	46.824	7.07619				6.52	70.0423
45.66	25.0349	65.22	21.8689	91.3	28.3054	71.74	15.8263	46.968	7.09448				6.54	70.2161
45.8	25.1212	65.42	21.8997	91.58	28.384	71.96	15.8673	47.112	7.10914				6.56	70.3886
45.94	25.2175	65.62	21.9311	91.86	28.4546	72.18	15.9052	47.256	7.12774				6.58	70.5602
46.08	25.3075	65.82	21.9604	92.14	28.5327	72.4	15.9458	47.4	7.14238				6.6	70.7313
46.22	25.391	66.02	21.9914	92.42	28.6034	72.62	15.9838	47.544	7.15238				6.62	70.9021
46.36	25.4655	66.22	22.0262	92.7	28.6836	72.84	16.0202	47.688	7.16374				6.64	71.0729
46.5	25.5528	66.42	22.0644	92.98	28.765	73.06	16.0559	47.832	7.17889				6.66	71.2436
46.64	25.6355	66.62	22.1005	93.26	28.8532	73.28	16.0835	47.976	7.18453				6.68	71.4138
46.78	25.7108	66.82	22.1376	93.54	28.9211	73.5	16.123	48.12	7.19247				6.7	71.5835
46.92	25.7981	67.02	22.1659	93.82	28.9854	73.72	16.1531	48.264	7.20492				6.72	71.7525
47.06	25.8839	67.22	22.2061	94.1	29.0629	73.94	16.1881	48.408	7.22132				6.74	71.9206
47.2	25.9659	67.42	22.242	94.38	29.1342	74.16	16.2185	48.552	7.23517				6.76	72.0873
47.34	26.0526	67.62	22.2871	94.66	29.2079	74.38	16.2468	48.696	7.24794				6.78	72.2519
47.48	26.138	67.82	22.331	94.94	29.2786	74.6	16.2783	48.84	7.25769				6.8	72.4137
47.62	26.2214	68.02	22.3816	95.22	29.3535	74.82	16.3168	48.984	7.26933				6.82	72.5726
47.76	26.3095	68.22	22.4121	95.5	29.4291	75.04	16.357	49.128	7.28541				6.84	72.7287
47.9	26.4043	68.42	22.4642	95.78	29.5016	75.26	16.3854	49.272	7.29544				6.86	72.8822
48.04	26.4917	68.62	22.5213	96.06	29.5795	75.48	16.4185	49.416	7.30587				6.88	73.0336
48.18	26.5804	68.82	22.5668	96.34	29.6538	75.7	16.4569	49.56	7.31827				6.9	73.1839
48.32	26.6644	69.02	22.6034	96.62	29.7242	75.92	16.4903	49.704	7.32772				6.92	73.3346
48.46	26.7416	69.22	22.643	96.9	29.7949	76.14	16.529	49.848	7.33647				6.94	73.4873
48.6	26.8124	69.42	22.69	97.18	29.8699	76.36	16.5707	49.992	7.3499				6.96	73.6424
48.74	26.9129	69.62	22.7311	97.46	29.9372	76.58	16.6097	50.136	7.36365				6.98	73.7999
48.88	26.9994	69.82	22.7785	97.74	30.0017	76.8	16.6433	50.28	7.38174				7	73.96
49.02	27.0891	70.02	22.8259	98.02	30.0679	77.02	16.6789	50.424	7.39489				7.02	74.1226
49.16	27.1732	70.22	22.8756	98.3	30.1376	77.24	16.7105	50.568	7.40187				7.04	74.2881
49.3	27.2506	70.42	22.9165	98.58	30.2015	77.46	16.736	50.712	7.40949				7.06	74.4564
49.44	27.3309	70.62	22.955	98.86	30.2665	77.68	16.7777	50.856	7.42489				7.08	74.6268
49.58	27.414	70.82	22.9932	99.14	30.3348	77.9	16.8148	51	7.43653				7.1	74.7986
49.72	27.4994	71.02	23.0365	99.42	30.4094	78.12	16.8421	51.144	7.45165				7.12	74.9717
49.86	27.576	71.22	23.0719	99.7	30.4754	78.34	16.8803	51.288	7.46518				7.14	75.1468
50	27.6719	71.42	23.1201	99.98	30.5278	78.56	16.9198	51.432	7.4785				7.16	75.3246
50.14	27.7621	71.62	23.1628	100.26	30.5959	78.78	16.9619	51.576	7.49488				7.18	75.5056
50.28	27.8519	71.82	23.1942	100.54	30.6578	79	17.0019	51.72	7.51419				7.2	75.6902
50.42	27.9464	72.02	23.2334	100.82	30.7248	79.22	17.0402	51.864	7.53047				7.22	75.8788
50.56	28.0428	72.22	23.2727	101.1	30.7861	79.44	17.0781	52.008	7.55089				7.24	76.0713
50.7	28.1335	72.42	23.3072	101.38	30.8519	79.66	17.115	52.152	7.57176				7.26	76.2678
50.84	28.2168	72.62	23.3357	101.66	30.9145	79.88	17.1543	52.296	7.57758				7.28	76.4679
50.98	28.2974	72.82	23.3643	101.94	30.9791	80.1	17.2	52.44	7.57892				7.3	76.6707
51.12	28.3896	73.02	23.394	102.22	31.0433	80.32	17.2393	52.584	7.59004				7.32	76.8753
51.26	28.491	73.22	23.4334	102.5	31.116	80.54	17.2836	52.728	7.60263				7.34	77.0807
51.4	28.5932	73.42	23.4738	102.78	31.1781	80.76	17.3206	52.872	7.61757				7.36	77.2863
51.54	28.685	73.62	23.5118	103.06	31.2468	80.98	17.3527	53.016	7.63093				7.38	77.4922
51.68	28.7724	73.82	23.5464	103.34	31.3144	81.2	17.3927	53.16	7.64756				7.4	77.699
51.82	28.867	74.02	23.5749			81.42	17.419	53.304	7.66122				7.42	77.9073
51.96	28.9579	74.22	23.6025			81.64	17.4544	53.448	7.67417				7.44	78.1179
52.1	29.0365	74.42	23.6235			81.86	17.4872	53.592	7.68127				7.46	78.3314
52.24	29.1123	74.62	23.66			82.08	17.5257	53.736	7.69491				7.48	78.5484
52.38	29.1997	74.82	23.6947			82.3	17.5633	53.88	7.70336				7.5	78.7695
52.52	29.2951	75.02	23.7326			82.52	17.6057	54.024	7.71735				7.52	78.9951
52.66	29.3723	75.22	23.7608			82.74	17.6479	54.168	7.73158				7.54	79.2252
52.8	29.451	75.42	23.7945			82.96	17.6875	54.312	7.74596				7.56	79.4592
52.94	29.5422	75.62	23.8333			83.18	17.7282	54.456	7.75577				7.58	79.6961
53.08	29.6368	75.82	23.8853			83.4	17.7609	54.6	7.77255				7.6	79.9347
53.22	29.7163	76.02	23.9311			83.62	17.7987	54.744	7.78957				7.62	80.1741
53.36	29.7982	76.22	23.9672			83.84	17.8334	54.888	7.79355				7.64	80.4137
53.5	29.8803	76.42	24.0104			84.06	17.8689	55.032	7.79445				7.66	80.6529
53.64	29.9586	76.62	24.0468			84.28	17.9123	55.176	7.79734				7.68	80.8922
53.78	30.0335	76.82	24.0806			84.5	17.9509	55.32	7.81111				7.7	81.1324
53.92	30.1186	77.02	24.116			84.72	17.9915	55.464	7.82385				7.72	81.3742
54.06	30.2057	77.22	24.1566			84.94	18.0275	55.608	7.83183				7.74	81.6181
54.2	30.2939	77.42	24.1986			85.16	18.0605	55.752	7.83857				7.76	81.8642
54.34	30.3765	77.62	24.2372			85.38	18.096	55.896	7.84981				7.78	82.1123
54.48	30.4543	77.82	24.2846			85.6	18.1306	56.04	7.85872				7.8	82.3623
54.62	30.5315	78.02	24.3314			85.82	18.1689	56.184	7.86738				7.82	82.6142
54.76	30.6101	78.22	24.3794			86.04	18.1973	56.328	7.87563				7.84	82.8677
54.9	30.6847	78.42	24.426			86.26	18.2324	56.472	7.8871				7.86	83.1226
55.04	30.7607	78.62	24.4744			86.48	18.2764	56.616	7.90471				7.88	83.3784
55.18	30.8408	78.82	24.5119			86.7	18.314	56.76	7.91905				7.9	83.6348
55.32	30.9181	79.02	24.5598			86.92	18.3552	56.904	7.92822				7.92	83.8915
55.46	31.0006	79.22	24.5986			87.14	18.3965	57.048	7.93849				7.94	84.1487
55.6	31.0745	79.42	24.639			87.36	18.4262	57.192	7.94974				7.96	84.407
55.74	31.1537	79.62	24.6805			87.58	18.4671	57.336	7.95054				7.98	84.6668
55.88	31.2319	79.82	24.7324			87.8	18.5014	57.48	7.95992				8	84.929
56.02	31.3083	80.02	24.7689			88.02	18.5403	57.624	7.95892				8.02	85.1935
56.16	31.379	80.22	24.8124			88.24	18.5796	57.768	7.95765				8.04	85.4602
56.3	31.45	80.42	24.8525			88.46	18.6216	57.912	7.9579				8.06	85.7286
56.44	31.5352	80.62	24.8971			88.68	18.6613	58.056	7.95714				8.08	85.9982
56.58	31.6227	80.82	24.9378			88.9	18.7049	58.2	7.96159				8.1	86.269
56.72	31.7175	81.02	24.9743			89.12	18.7434	58.344	7.96631				8.12	86.5407
56.86	31.8053	81.22	25.0204			89.34	18.7847	58.488	7.97161				8.14	86.8129
57	31.8905	81.42	25.052			89.56	18.8242	58.632	7.985				8.16	87.085
57.14	31.9833	81.62	25.0961			89.78	18.8604	58.776	7.99917				8.18	87.3565
57.28	32.0807	81.82	25.1481			90	18.907	58.92	7.99786				8.2	87.6273
57.42	32.1858	82.02	25.184			90.22	18.947	59.064	8.00362				8.22	87.897
57.56	32.264	82.22	25.2228			90.44	18.9885	59.208	8.01882				8.24	88.1655
57.7	32.3564	82.42	25.2678			90.66	19.0306	59.352	8.02336				8.26	88.4331
57.84	32.4427	82.62	25.3003			90.88	19.0705	59.496	8.03122				8.28	88.7006
57.98	32.5322	82.82	25.3483			91.1	19.1137	59.64	8.0375				8.3	88.9692
58.12	32.6257	83.02	25.3894			91.32	19.1464	59.784	8.0451				8.32	89.239
58.26	32.7072	83.22	25.4349			91.54	19.1942	59.928	8.0527				8.34	89.5102
58.4	32.7924	83.42	25.4745			91.76	19.2329	60.072	8.06064				8.36	89.7828
58.54	32.8796	83.62	25.5194			91.98	19.2675	60.216	8.05991				8.38	90.0569
58.68	32.9646	83.82	25.5606			92.2	19.3213	60.36	8.06502				8.4	90.3324
58.82	33.0343	84.02	25.6035			92.42	19.3682	60.504	8.07424				8.42	90.6093
58.96	33.112	84.22	25.6529			92.64	19.4017	60.648	8.09088				8.44	90.8871
59.1	33.1873	84.42	25.6998			92.86	19.4409	60.792	8.09221				8.46	91.1648
59.24	33.2654	84.62	25.7446			93.08	19.4791	60.936	8.09205				8.48	91.4416
59.38	33.3473	84.82	25.7894			93.3	19.5076	61.08	8.09888				8.5	91.7161
59.52	33.4176	85.02	25.8344			93.52	19.5415	61.224	8.10518				8.52	91.9872
59.66	33.486	85.22	25.8726			93.74	19.5778	61.368	8.10712				8.54	92.254
59.8	33.5636	85.42	25.9176			93.96	19.6112	61.512	8.11568				8.56	92.5163
59.94	33.6369	85.62	25.9634			94.18	19.6413	61.656	8.13872				8.58	92.7746
60.08	33.7005	85.82	26.0078			94.4	19.6822	61.8	8.14973				8.6	93.0296
60.22	33.7659	86.02	26.0587			94.62	19.7219	61.944	8.15767				8.62	93.2822
60.36	33.8374	86.22	26.1046			94.84	19.7658	62.088	8.15919				8.64	93.5336
60.5	33.9013	86.42	26.146			95.06	19.7951	62.232	8.16709				8.66	93.7857
60.64	33.9636	86.62	26.1845			95.28	19.8285	62.376	8.18314				8.68	94.0397
60.78	34.0356	86.82	26.2343			95.5	19.8689	62.52	8.18729				8.7	94.2966
60.92	34.1044	87.02	26.2826			95.72	19.9073	62.664	8.1947				8.72	94.5564
61.06	34.1683	87.22	26.3212			95.94	19.9396	62.808	8.20795				8.74	94.8192
61.2	34.2374	87.42	26.3708			96.16	19.9811	62.952	8.21467				8.76	95.0845
61.34	34.2999	87.62	26.4217			96.38	20.0243	63.096	8.23077				8.78	95.3515
61.48	34.371	87.82	26.4709			96.6	20.0752	63.24	8.244				8.8	95.619
61.62	34.4477	88.02	26.5179			96.82	20.1092	63.384	8.25834				8.82	95.8856
61.76	34.5134	88.22	26.5694			97.04	20.1424	63.528	8.26684				8.84	96.1504
61.9	34.5854	88.42	26.6118			97.26	20.1796	63.672	8.28078				8.86	96.4129
62.04	34.6707	88.62	26.6576			97.48	20.2161	63.816	8.29566				8.88	96.6726
62.18	34.7434	88.82	26.7076			97.7	20.253	63.96	8.30969				8.9	96.9294
62.32	34.8158	89.02	26.754			97.92	20.2768	64.104	8.31881				8.92	97.1835
62.46	34.8831	89.22	26.7958			98.14	20.2981	64.248	8.32668				8.94	97.4351
62.6	34.9367	89.42	26.8251			98.36	20.3207	64.392	8.33305				8.96	97.6847
62.74	34.9961	89.62	26.8648			98.58	20.3438	64.536	8.33665				8.98	97.9337
62.88	35.0648	89.82	26.8929			98.8	20.3714	64.68	8.33709				9	98.1837
63.02	35.1274	90.02	26.9208			99.02	20.3936	64.824	8.34545				9.02	98.4362
63.16	35.1884	90.22	26.9515			99.24	20.418	64.968	8.36141				9.04	98.6926
63.3	35.2389	90.42	26.9807			99.46	20.4426	65.112	8.36874				9.06	98.9541
63.44	35.2956	90.62	27.0197			99.68	20.4663	65.256	8.3757				9.08	99.2214
63.58	35.3488	90.82	27.0576			99.9	20.4979	65.4	8.38411				9.1	99.4944
63.72	35.4157	91.02	27.0891			100.12	20.5257	65.544	8.3929				9.12	99.7731
63.86	35.4816	91.22	27.1237			100.34	20.5567	65.688	8.39794				9.14	100.058
64	35.5426	91.42	27.175			100.56	20.5829	65.832	8.40139				9.16	100.349
64.14	35.6054	91.62	27.2242			100.78	20.6123	65.976	8.41271				9.18	100.645
64.28	35.6614	91.82	27.2741			101	20.6468	66.12	8.42287				9.2	100.947
64.42	35.7187	92.02	27.3178			101.22	20.6825	66.264	8.43934				9.22	101.254
64.56	35.7701	92.22	27.3676			101.44	20.7211	66.408	8.45454				9.24	101.564
64.7	35.8231	92.42	27.4059			101.66	20.7567	66.552	8.47422				9.26	101.876
64.84	35.89	92.62	27.4562			101.88	20.7948	66.696	8.48321				9.28	102.19
64.98	35.9527	92.82	27.5051			102.1	20.8294	66.84	8.49495				9.3	102.506
65.12	36.0134	93.02	27.5521			102.32	20.8686	66.984	8.5096				9.32	102.822
65.26	36.0677	93.22	27.6009			102.54	20.8971	67.128	8.51849				9.34	103.138
65.4	36.1225	93.42	27.6513			102.76	20.9287	67.272	8.52394				9.36	103.452
65.54	36.1777	93.62	27.7052			102.98	20.9633	67.416	8.54051				9.38	103.765
65.68	36.239	93.82	27.7433			103.2	20.9997	67.56	8.55711				9.4	104.076
65.82	36.2907	94.02	27.7859			103.42	21.0363	67.704	8.56746				9.42	104.386
65.96	36.3521	94.22	27.825			103.64	21.0712	67.848	8.57163				9.44	104.697
66.1	36.4107	94.42	27.8565			103.86	21.117	67.992	8.58328				9.46	105.009
66.24	36.4717	94.62	27.8911			104.08	21.1527	68.136	8.6003				9.48	105.324
66.38	36.5367	94.82	27.9294			104.3	21.1825	68.28	8.61724				9.5	105.643
66.52	36.602	95.02	27.9729			104.52	21.2119	68.424	8.6274				9.52	105.965
66.66	36.6605	95.22	28.0154			104.74	21.2418	68.568	8.63987				9.54	106.291
66.8	36.7294	95.42	28.0502			104.96	21.2769	68.712	8.64692				9.56	106.62
66.94	36.8042	95.62	28.1042			105.18	21.3168	68.856	8.65428				9.58	106.951
67.08	36.8608	95.82	28.1449			105.4	21.3501	69	8.67823				9.6	107.284
67.22	36.917	96.02	28.1949			105.62	21.3836	69.144	8.68724				9.62	107.617
67.36	36.9684	96.22	28.2295			105.84	21.4227	69.288	8.70166				9.64	107.95
67.5	37.0345	96.42	28.28			106.06	21.461	69.432	8.72305				9.66	108.281
67.64	37.0831	96.62	28.3236			106.28	21.5025	69.576	8.73766				9.68	108.609
67.78	37.1418	96.82	28.3597			106.5	21.5458	69.72	8.75046				9.7	108.934
67.92	37.1971	97.02	28.4037			106.72	21.5891	69.864	8.77112				9.72	109.255
68.06	37.2706	97.22	28.4404			106.94	21.6321	70.008	8.79185				9.74	109.573
68.2	37.3416	97.42	28.4832			107.16	21.6729	70.152	8.80215				9.76	109.89
68.34	37.4153	97.62	28.5239			107.38	21.7175	70.296	8.81284				9.78	110.207
68.48	37.4846	97.82	28.5611			107.6	21.763	70.44	8.83018				9.8	110.524
68.62	37.5515	98.02	28.6035			107.82	21.8101	70.584	8.83987				9.82	110.843
68.76	37.6118	98.22	28.6587			108.04	21.8535	70.728	8.84272				9.84	111.165
68.9	37.6648	98.42	28.7075			108.26	21.9071	70.872	8.84549				9.86	111.489
69.04	37.7173	98.62	28.7545			108.48	21.95	71.016	8.8522				9.88	111.815
69.18	37.8007	98.82	28.796			108.7	22.0012	71.16	8.8666				9.9	112.143
69.32	37.881	99.02	28.8417			108.92	22.0426	71.304	8.88131				9.92	112.473
69.46	37.9409	99.22	28.8864			109.14	22.0913	71.448	8.88941				9.94	112.803
69.6	38.0085	99.42	28.9311			109.36	22.1388	71.592	8.89863				9.96	113.133
69.74	38.0793	99.62	28.9717			109.58	22.1885	71.736	8.9105				9.98	113.463
69.88	38.1532	99.82	29.0118			109.8	22.2344	71.88	8.92193				10	113.792
70.02	38.2223	100.02	29.0537			110.02	22.2867	72.024	8.93				10.02	114.121
70.16	38.2944	100.22	29.1019			110.24	22.3364	72.168	8.92912				10.04	114.449
70.3	38.3722	100.42	29.1514			110.46	22.3786	72.312	8.93761				10.06	114.776
70.44	38.4365	100.62	29.1998			110.68	22.4169	72.456	8.93823				10.08	115.101
70.58	38.5055	100.82	29.2399			110.9	22.456	72.6	8.94119				10.1	115.426
70.72	38.5647					111.12	22.4975	72.744	8.95131				10.12	115.749
70.86	38.6125					111.34	22.5319	72.888	8.95691				10.14	116.072
71	38.6703					111.56	22.5685	73.032	8.96851				10.16	116.394
71.14	38.7259					111.78	22.6057	73.176	8.97687				10.18	116.716
71.28	38.7799					112	22.6428	73.32	8.9789				10.2	117.038
71.42	38.8244					112.22	22.6883	73.464	8.9795				10.22	117.36
71.56	38.8819					112.44	22.7286	73.608	8.98828				10.24	117.684
71.7	38.9377					112.66	22.7606	73.752	8.98909				10.26	118.01
71.84	38.9944					112.88	22.8049	73.896	8.98743				10.28	118.337
71.98	39.0499					113.1	22.8458	74.04	8.99342				10.3	118.664
72.12	39.1133					113.32	22.8855	74.184	9.00127				10.32	118.992
72.26	39.1659					113.54	22.9225	74.328	9.00439				10.34	119.32
72.4	39.2261					113.76	22.9635	74.472	9.00656				10.36	119.648
72.54	39.28					113.98	22.9978	74.616	9.0028				10.38	119.975
72.68	39.3495					114.2	23.0386	74.76	9.01062				10.4	120.301
72.82	39.4243					114.42	23.0717	74.904	9.0226				10.42	120.626
72.96	39.4908					114.64	23.1061	75.048	9.02913				10.44	120.95
73.1	39.5655					114.86	23.1478	75.192	9.03783				10.46	121.272
73.24	39.6344					115.08	23.1826	75.336	9.04221				10.48	121.594
73.38	39.7037					115.3	23.2203	75.48	9.05133				10.5	121.917
73.52	39.7643					115.52	23.2571	75.624	9.0617				10.52	122.241
73.66	39.8171					115.74	23.2932	75.768	9.08531				10.54	122.567
73.8	39.8722					115.96	23.3198	75.912	9.09969				10.56	122.894
73.94	39.9385					116.18	23.3566	76.056	9.10436				10.58	123.224
74.08	40.0095					116.4	23.3847	76.2	9.1136				10.6	123.556
74.22	40.08					116.62	23.4156	76.344	9.12117				10.62	123.89
74.36	40.1332					116.84	23.4411	76.488	9.13039				10.64	124.226
74.5	40.1934					117.06	23.4679	76.632	9.13327				10.66	124.564
74.64	40.2626					117.28	23.4912	76.776	9.14449				10.68	124.902
74.78	40.327					117.5	23.5195	76.92	9.15606				10.7	125.241
74.92	40.3818					117.72	23.5522	77.064	9.15925				10.72	125.58
75.06	40.4389					117.94	23.592	77.208	9.17194				10.74	125.916
75.2	40.5027					118.16	23.6199	77.352	9.18094				10.76	126.249
75.34	40.5699					118.38	23.6463	77.496	9.18683				10.78	126.578
75.48	40.6209					118.6	23.6748	77.64	9.19109				10.8	126.902
75.62	40.679					118.82	23.7003	77.784	9.18892				10.82	127.22
75.76	40.732					119.04	23.7387	77.928	9.19589				10.84	127.532
75.9	40.7712					119.26	23.7668	78.072	9.19249				10.86	127.839
76.04	40.8236					119.48	23.8043	78.216	9.19981				10.88	128.141
76.18	40.8768					119.7	23.8379	78.36	9.20172				10.9	128.44
76.32	40.9162					119.92	23.8678	78.504	9.20667				10.92	128.735
76.46	40.9577					120.14	23.8962	78.648	9.21423				10.94	129.028
76.6	40.9878					120.36	23.927	78.792	9.2161				10.96	129.321
76.74	41.0287					120.58	23.961	78.936	9.21707				10.98	129.613
76.88	41.0847					120.8	23.98	79.08	9.21373				11	129.904
77.02	41.1422					121.02	23.9995	79.224	9.22731				11.02	130.193
77.16	41.186					121.24	24.0261	79.368	9.2456				11.04	130.481
77.3	41.2558					121.46	24.0536	79.512	9.25732				11.06	130.766
77.44	41.3134					121.68	24.0744	79.656	9.27113				11.08	131.049
77.58	41.3791					121.9	24.1048	79.8	9.27939				11.1	131.329
77.72	41.4491					122.12	24.1258	79.944	9.28446				11.12	131.606
77.86	41.5244					122.34	24.1632	80.088	9.2918				11.14	131.88
78	41.5933					122.56	24.204	80.232	9.29717				11.16	132.152
78.14	41.6617					122.78	24.2318	80.376	9.31923				11.18	132.422
78.28	41.7424					123	24.2641	80.52	9.3365				11.2	132.692
78.42	41.8106					123.22	24.2987	80.664	9.34195				11.22	132.963
78.56	41.8865					123.44	24.3363	80.808	9.35066				11.24	133.235
78.7	41.9695					123.66	24.3669	80.952	9.36179				11.26	133.508
78.84	42.0487					123.88	24.3928	81.096	9.36665				11.28	133.782
78.98	42.1217					124.1	24.4187	81.24	9.37699				11.3	134.056
79.12	42.1814					124.32	24.4499	81.384	9.38548				11.32	134.33
79.26	42.2514					124.54	24.4731	81.528	9.39431				11.34	134.603
79.4	42.3113					124.76	24.4986	81.672	9.4008				11.36	134.875
79.54	42.3801					124.98	24.528	81.816	9.40737				11.38	135.145
79.68	42.4518					125.2	24.5527	81.96	9.41668				11.4	135.415
79.82	42.5301					125.42	24.579	82.104	9.42129				11.42	135.685
79.96	42.6059					125.64	24.6154	82.248	9.43647				11.44	135.954
80.1	42.6784					125.86	24.6363	82.392	9.44351				11.46	136.222
80.24	42.7588					126.08	24.6677	82.536	9.46761				11.48	136.49
80.38	42.8322					126.3	24.6905	82.68	9.47589				11.5	136.757
80.52	42.899					126.52	24.7076	82.824	9.48409				11.52	137.024
80.66	42.9681					126.74	24.7265	82.968	9.49694				11.54	137.29
80.8	43.0411					126.96	24.7563	83.112	9.50344				11.56	137.556
80.94	43.1078					127.18	24.7935	83.256	9.51453				11.58	137.821
81.08	43.1862					127.4	24.8116	83.4	9.52524				11.6	138.086
81.22	43.2616					127.62	24.8351	83.544	9.53506				11.62	138.351
81.36	43.3294					127.84	24.8487	83.688	9.54702				11.64	138.617
81.5	43.4056					128.06	24.8751	83.832	9.55704				11.66	138.883
81.64	43.4827					128.28	24.9057	83.976	9.56849				11.68	139.151
81.78	43.5484					128.5	24.9189	84.12	9.58891				11.7	139.419
81.92	43.627					128.72	24.945	84.264	9.61822				11.72	139.689
82.06	43.7061					128.94	24.9776	84.408	9.62949				11.74	139.959
82.2	43.7799					129.16	25.0031	84.552	9.64353				11.76	140.229
82.34	43.8564					129.38	25.0314	84.696	9.65124				11.78	140.497
82.48	43.9361					129.6	25.0522	84.84	9.66659				11.8	140.762
82.62	44.0266					129.82	25.0713	84.984	9.67536				11.82	141.023
82.76	44.109					130.04	25.0981	85.128	9.69458				11.84	141.282
82.9	44.1873					130.26	25.1127	85.272	9.70623				11.86	141.536
83.04	44.2735					130.48	25.1293	85.416	9.71671				11.88	141.788
83.18	44.3623					130.7	25.1395	85.56	9.73245				11.9	142.039
83.32	44.4537					130.92	25.1642	85.704	9.75326				11.92	142.288
83.46	44.5426					131.14	25.1896	85.848	9.77696				11.94	142.537
83.6	44.6346					131.36	25.209	85.992	9.78404				11.96	142.786
83.74	44.7305					131.58	25.2348	86.136	9.79805				11.98	143.034
83.88	44.8083					131.8	25.2701	86.28	9.80874				12	143.282
84.02	44.8903					132.02	25.2955	86.424	9.81591				12.02	143.53
84.16	44.9741					132.24	25.3165	86.568	9.82293				12.04	143.776
84.3	45.0761					132.46	25.3366	86.712	9.82738				12.06	144.019
84.44	45.1869					132.68	25.3616	86.856	9.83914				12.08	144.26
84.58	45.2734					132.9	25.3878	87	9.84542				12.1	144.498
84.72	45.3634					133.12	25.3963	87.144	9.85322				12.12	144.734
84.86	45.469					133.34	25.4106	87.288	9.85973				12.14	144.967
85	45.5681					133.56	25.4326	87.432	9.85643				12.16	145.2
85.14	45.6658					133.78	25.4633	87.576	9.857				12.18	145.431
85.28	45.7533					134	25.4952	87.72	9.86793				12.2	145.662
85.42	45.842					134.22	25.5274	87.864	9.88651				12.22	145.891
85.56	45.9258					134.44	25.5463	88.008	9.8942				12.24	146.121
85.7	46.0052					134.66	25.5608	88.152	9.91098				12.26	146.349
85.84	46.0717					134.88	25.578	88.296	9.90755				12.28	146.577
85.98	46.1394					135.1	25.5919	88.44	9.91068				12.3	146.803
86.12	46.2039					135.32	25.6124	88.584	9.91372				12.32	147.026
86.26	46.2718					135.54	25.6362	88.728	9.9194				12.34	147.247
86.4	46.3444					135.76	25.66	88.872	9.91932				12.36	147.465
86.54	46.4181					135.98	25.675	89.016	9.92611				12.38	147.68
86.68	46.5096					136.2	25.7135	89.16	9.93581				12.4	147.894
86.82	46.6039					136.42	25.7302	89.304	9.9434				12.42	148.106
86.96	46.6899					136.64	25.743	89.448	9.95314				12.44	148.319
87.1	46.766					136.86	25.7678	89.592	9.96532				12.46	148.533
87.24	46.8422					137.08	25.7861	89.736	9.97515				12.48	148.747
87.38	46.9244					137.3	25.8066	89.88	9.98615				12.5	148.963
87.52	46.999					137.52	25.8251	90.024	10.0047				12.52	149.179
87.66	47.0868					137.74	25.8346	90.168	10.0207				12.54	149.397
87.8	47.1689					137.96	25.8506	90.312	10.0362				12.56	149.614
87.94	47.2523					138.18	25.8799	90.456	10.0331				12.58	149.832
88.08	47.3357					138.4	25.9004	90.6	10.0382				12.6	150.049
88.22	47.4057					138.62	25.9235	90.744	10.0553				12.62	150.266
88.36	47.4841					138.84	25.9415	90.888	10.0699				12.64	150.483
88.5	47.5569					139.06	25.9636	91.032	10.0849				12.66	150.699
88.64	47.6429					139.28	25.9816	91.176	10.1023				12.68	150.915
88.78	47.7289					139.5	26.0088	91.32	10.114				12.7	151.132
88.92	47.8035					139.72	26.0285	91.464	10.1204				12.72	151.35
89.06	47.8799					139.94	26.0493	91.608	10.1398				12.74	151.571
89.2	47.9545					140.16	26.0713	91.752	10.155				12.76	151.796
89.34	48.04					140.38	26.0949	91.896	10.1729				12.78	152.024
89.48	48.1078					140.6	26.1141	92.04	10.2018				12.8	152.258
89.62	48.1862					140.82	26.132	92.184	10.2193				12.82	152.494
89.76	48.2639					141.04	26.1544	92.328	10.2227				12.84	152.732
89.9	48.3242					141.26	26.1766	92.472	10.2453				12.86	152.971
90.04	48.3927					141.48	26.1963	92.616	10.26				12.88	153.209
90.18	48.4723					141.7	26.2215	92.76	10.2774				12.9	153.445
90.32	48.5455					141.92	26.2403	92.904	10.2906				12.92	153.679
90.46	48.6034					142.14	26.2563	93.048	10.2923				12.94	153.91
90.6	48.669					142.36	26.2744	93.192	10.2973				12.96	154.139
90.74	48.7358					142.58	26.3002	93.336	10.304				12.98	154.365
90.88	48.8073					142.8	26.3255	93.48	10.3051				13	154.589
91.02	48.8909					143.02	26.3415	93.624	10.3165				13.02	154.81
91.16	48.9429					143.24	26.3554	93.768	10.3219				13.04	155.029
91.3	49.007					143.46	26.3707	93.912	10.3194				13.06	155.245
91.44	49.0799					143.68	26.3911	94.056	10.3201				13.08	155.458
91.58	49.1573					143.9	26.4012	94.2	10.3245				13.1	155.67
91.72	49.2332					144.12	26.4332	94.344	10.3336				13.12	155.881
91.86	49.3048					144.34	26.4557	94.488	10.342				13.14	156.093
92	49.3599					144.56	26.486	94.632	10.3581				13.16	156.305
92.14	49.4254					144.78	26.51	94.776	10.3717				13.18	156.518
92.28	49.4778					145	26.5324	94.92	10.3781				13.2	156.733
92.42	49.5236					145.22	26.5606	95.064	10.3895				13.22	156.949
92.56	49.5748					145.44	26.5941	95.208	10.3994				13.24	157.166
92.7	49.6342					145.66	26.6234	95.352	10.4055				13.26	157.383
92.84	49.6922					145.88	26.6478	95.496	10.414				13.28	157.6
92.98	49.7395					146.1	26.6687	95.64	10.4269				13.3	157.815
93.12	49.7925					146.32	26.6862	95.784	10.4308				13.32	158.026
93.26	49.838					146.54	26.7016	95.928	10.4371				13.34	158.233
93.4	49.8863					146.76	26.7438	96.072	10.4539				13.36	158.436
93.54	49.9329					146.98	26.7767	96.216	10.4741				13.38	158.635
93.68	49.9867					147.2	26.8083	96.36	10.4821				13.4	158.829
93.82	50.0346					147.42	26.8413	96.504	10.4876				13.42	159.018
93.96	50.0885					147.64	26.8845	96.648	10.4998				13.44	159.203
94.1	50.1213					147.86	26.9122	96.792	10.5042				13.46	159.384
94.24	50.1675					148.08	26.9343	96.936	10.5114				13.48	159.561
94.38	50.2227					148.3	26.9584	97.08	10.522				13.5	159.734
94.52	50.2792					148.52	26.9872	97.224	10.5307				13.52	159.903
94.66	50.331					148.74	27.0235	97.368	10.5467				13.54	160.07
94.8	50.3689					148.96	27.0523	97.512	10.5676				13.56	160.233
94.94	50.4168					149.18	27.0743	97.656	10.5786				13.58	160.394
95.08	50.4519					149.4	27.1123	97.8	10.5788				13.6	160.553
95.22	50.4753					149.62	27.1484	97.944	10.5875				13.62	160.71
95.36	50.4946					149.84	27.1709	98.088	10.6021				13.64	160.865
95.5	50.5445					150.06	27.1993	98.232	10.6118				13.66	161.02
95.64	50.576					150.28	27.236	98.376	10.6283				13.68	161.174
95.78	50.6048					150.5	27.2722	98.52	10.6273				13.7	161.328
95.92	50.6349					150.72	27.2968	98.664	10.6369				13.72	161.482
96.06	50.6572					150.94	27.3276	98.808	10.6515				13.74	161.636
96.2	50.6874					151.16	27.3613	98.952	10.6625				13.76	161.791
96.34	50.7118					151.38	27.399	99.096	10.6704				13.78	161.947
96.48	50.7364					151.6	27.434	99.24	10.6858				13.8	162.104
96.62	50.7624					151.82	27.4655	99.384	10.6993				13.82	162.26
96.76	50.7925					152.04	27.4942	99.528	10.7164				13.84	162.417
96.9	50.8192					152.26	27.5189	99.672	10.7232				13.86	162.573
97.04	50.8479					152.48	27.5501	99.816	10.7318				13.88	162.73
97.18	50.8728					152.7	27.5788	99.96	10.7533				13.9	162.885
97.32	50.8978					152.92	27.607	100.104	10.7695				13.92	163.038
97.46	50.9323					153.14	27.633	100.248	10.7853				13.94	163.188
97.6	50.9498					153.36	27.6655	100.392	10.8099				13.96	163.336
97.74	50.965					153.58	27.6979	100.536	10.8272				13.98	163.48
97.88	50.9721							100.68	10.8489				14	163.622
98.02	50.991							100.824	10.876				14.02	163.762
98.16	51.012							100.968	10.8894				14.04	163.901
98.3	51.0206							101.112	10.9063				14.06	164.039
98.44	51.0442							101.256	10.9189				14.08	164.177
98.58	51.0646							101.4	10.9291				14.1	164.316
98.72	51.0782							101.544	10.9439				14.12	164.455
98.86	51.089							101.688	10.9605				14.14	164.595
99	51.1021							101.832	10.9886				14.16	164.735
99.14	51.1268							101.976	11.022				14.18	164.876
99.28	51.1421							102.12	11.0327				14.2	165.017
99.42	51.1547							102.264	11.0411				14.22	165.158
99.56	51.1782							102.408	11.061				14.24	165.299
99.7	51.1826							102.552	11.0801				14.26	165.438
99.84	51.1723							102.696	11.0955				14.28	165.575
99.98	51.1856							102.84	11.1183				14.3	165.709
100.12	51.1878							102.984	11.1234				14.32	165.841
100.26	51.2053							103.128	11.1358				14.34	165.97
100.4	51.2102							103.272	11.1701				14.36	166.095
100.54	51.221							103.416	11.1847				14.38	166.217
100.68	51.2236							103.56	11.202				14.4	166.337
100.82	51.2365							103.704	11.2274				14.42	166.453
100.96	51.228							103.848	11.2475				14.44	166.567
								103.992	11.2643				14.46	166.68
								104.136	11.2844				14.48	166.793
								104.28	11.3031				14.5	166.907
								104.424	11.3315				14.52	167.024
								104.568	11.3565				14.54	167.144
								104.712	11.3764				14.56	167.268
								104.856	11.4018				14.58	167.395
								105	11.413				14.6	167.524
								105.144	11.4357				14.62	167.653
								105.288	11.4691				14.64	167.78
								105.432	11.5001				14.66	167.904
								105.576	11.527				14.68	168.022
								105.72	11.5579				14.7	168.134
								105.864	11.5824				14.72	168.238
								106.008	11.597				14.74	168.334
								106.152	11.6125				14.76	168.424
								106.296	11.6376				14.78	168.507
								106.44	11.658				14.8	168.585
								106.584	11.6851				14.82	168.659
								106.728	11.7017				14.84	168.732
								106.872	11.7244				14.86	168.806
								107.016	11.7399				14.88	168.882
								107.16	11.7576				14.9	168.96
								107.304	11.7815				14.92	169.041
								107.448	11.8076				14.94	169.125
								107.592	11.8443				14.96	169.21
								107.736	11.8818				14.98	169.295
								107.88	11.9091				15	169.381
								108.024	11.9425				15.02	169.464
								108.168	11.9811				15.04	169.544
								108.312	12.0226				15.06	169.62
								108.456	12.0516				15.08	169.691
								108.6	12.0832				15.1	169.757
								108.744	12.118				15.12	169.819
								108.888	12.1507				15.14	169.876
								109.032	12.1723				15.16	169.93
								109.176	12.2025				15.18	169.982
								109.32	12.2414				15.2	170.034
								109.464	12.2745				15.22	170.087
								109.608	12.3107				15.24	170.142
								109.752	12.3477				15.26	170.2
								109.896	12.3798				15.28	170.261
								110.04	12.4141				15.3	170.324
								110.184	12.4491				15.32	170.389
								110.328	12.487				15.34	170.454
								110.472	12.5164				15.36	170.519
								110.616	12.5476				15.38	170.583
								110.76	12.5783				15.4	170.646
								110.904	12.5983				15.42	170.707
								111.048	12.625				15.44	170.766
								111.192	12.6445				15.46	170.821
								111.336	12.6916				15.48	170.872
								111.48	12.7295				15.5	170.92
								111.624	12.7643				15.52	170.965
								111.768	12.7928				15.54	171.006
								111.912	12.8146				15.56	171.046
								112.056	12.8523				15.58	171.085
								112.2	12.8733				15.6	171.122
								112.344	12.8903				15.62	171.159
								112.488	12.9187				15.64	171.197
								112.632	12.9352				15.66	171.235
								112.776	12.9625				15.68	171.273
								112.92	12.9954				15.7	171.312
								113.064	13.0389				15.72	171.351
								113.208	13.0706				15.74	171.389
								113.352	13.1146				15.76	171.426
								113.496	13.1516				15.78	171.461
								113.64	13.1929				15.8	171.494
								113.784	13.2427				15.82	171.526
								113.928	13.2693				15.84	171.556
								114.072	13.3085				15.86	171.585
								114.216	13.3465				15.88	171.612
								114.36	13.3687				15.9	171.639
								114.504	13.3806				15.92	171.666
								114.648	13.4022				15.94	171.693
								114.792	13.4139				15.96	171.72
								114.936	13.4345				15.98	171.749
								115.08	13.4644				16	171.779
								115.224	13.4734				16.02	171.811
								115.368	13.4747				16.04	171.845
								115.512	13.4823				16.06	171.883
								115.656	13.5096				16.08	171.925
								115.8	13.5526				16.1	171.972
								115.944	13.5878				16.12	172.022
								116.088	13.6012				16.14	172.077
								116.232	13.6152				16.16	172.134
								116.376	13.6207				16.18	172.194
								116.52	13.6383				16.2	172.257
								116.664	13.6702				16.22	172.322
								116.808	13.6975				16.24	172.389
								116.952	13.7099				16.26	172.456
								117.096	13.7296				16.28	172.524
								117.24	13.7586				16.3	172.592
								117.384	13.7867				16.32	172.661
								117.528	13.8228				16.34	172.73
								117.672	13.8438				16.36	172.799
								117.816	13.8596				16.38	172.867
								117.96	13.8754				16.4	172.937
								118.104	13.8828				16.42	173.008
								118.248	13.9				16.44	173.08
								118.392	13.9114				16.46	173.154
								118.536	13.9205				16.48	173.23
								118.68	13.9316				16.5	173.308
								118.824	13.9523				16.52	173.389
								118.968	13.974				16.54	173.472
								119.112	13.9977				16.56	173.558
								119.256	14.0205				16.58	173.646
								119.4	14.0442				16.6	173.735
								119.544	14.0724				16.62	173.825
								119.688	14.0957				16.64	173.915
								119.832	14.1208				16.66	174.003
								119.976	14.1314				16.68	174.089
								120.12	14.1482				16.7	174.171
								120.264	14.1833				16.72	174.25
								120.408	14.2147				16.74	174.326
								120.552	14.2299				16.76	174.398
								120.696	14.2437				16.78	174.468
								120.84	14.248				16.8	174.535
								120.984	14.2526				16.82	174.602
								121.128	14.27				16.84	174.667
								121.272	14.2847				16.86	174.733
								121.416	14.3132				16.88	174.797
								121.56	14.3322				16.9	174.862
								121.704	14.3738				16.92	174.925
								121.848	14.4118				16.94	174.988
								121.992	14.4299				16.96	175.048
								122.136	14.4696				16.98	175.107
								122.28	14.4917				17	175.162
								122.424	14.5072				17.02	175.216
								122.568	14.5421				17.04	175.266
								122.712	14.5781				17.06	175.314
								122.856	14.6026				17.08	175.361
								123	14.6208				17.1	175.406
								123.144	14.6494				17.12	175.45
								123.288	14.6624				17.14	175.494
								123.432	14.6796				17.16	175.539
								123.576	14.7035				17.18	175.583
								123.72	14.7318				17.2	175.627
								123.864	14.7523				17.22	175.671
								124.008	14.779				17.24	175.716
								124.152	14.8094				17.26	175.76
								124.296	14.8415				17.28	175.806
								124.44	14.88				17.3	175.853
								124.584	14.9254				17.32	175.901
								124.728	14.9456				17.34	175.949
								124.872	14.9824				17.36	175.997
								125.016	15.0158				17.38	176.045
								125.16	15.034				17.4	176.093
								125.304	15.0755				17.42	176.14
								125.448	15.1164				17.44	176.187
								125.592	15.1286				17.46	176.235
								125.736	15.1476				17.48	176.284
								125.88	15.1819				17.5	176.337
								126.024	15.2148				17.52	176.393
								126.168	15.2406				17.54	176.452
								126.312	15.2569				17.56	176.514
								126.456	15.2846				17.58	176.579
								126.6	15.2874				17.6	176.648
								126.744	15.295				17.62	176.718
								126.888	15.2952				17.64	176.788
								127.032	15.3086				17.66	176.859
								127.176	15.3205				17.68	176.93
								127.32	15.33				17.7	177.001
								127.464	15.3418				17.72	177.07
								127.608	15.338				17.74	177.138
								127.752	15.3384				17.76	177.203
								127.896	15.3541				17.78	177.266
								128.04	15.3797				17.8	177.326
								128.184	15.3799				17.82	177.384
								128.328	15.3814				17.84	177.438
								128.472	15.3908				17.86	177.49
								128.616	15.3852				17.88	177.538
								128.76	15.3936				17.9	177.585
								128.904	15.4017				17.92	177.628
								129.048	15.4059				17.94	177.67
								129.192	15.4211				17.96	177.708
								129.336	15.4224				17.98	177.743
								129.48	15.4233				18	177.773
								129.624	15.4368				18.02	177.798
								129.768	15.4481				18.04	177.816
								129.912	15.4634				18.06	177.829
								130.056	15.4521				18.08	177.838
								130.2	15.4347				18.1	177.846
								130.344	15.4361				18.12	177.852
								130.488	15.4252				18.14	177.857
								130.632	15.4258				18.16	177.862
								130.776	15.4283				18.18	177.868
								130.92	15.4232				18.2	177.876
								131.064	15.4143				18.22	177.887
								131.208	15.4123				18.24	177.901
								131.352	15.4204				18.26	177.916
								131.496	15.4341				18.28	177.933
								131.64	15.4578				18.3	177.954
								131.784	15.4862				18.32	177.98
								131.928	15.5049				18.34	178.009
								132.072	15.5219				18.36	178.043
								132.216	15.5353				18.38	178.077
								132.36	15.5489				18.4	178.113
								132.504	15.5739				18.42	178.148
								132.648	15.5942				18.44	178.184
								132.792	15.5959				18.46	178.219
								132.936	15.6005				18.48	178.255
								133.08	15.608				18.5	178.291
								133.224	15.6227				18.52	178.33
								133.368	15.6388				18.54	178.371
								133.512	15.6635				18.56	178.417
								133.656	15.7075				18.58	178.467
								133.8	15.7504				18.6	178.52
								133.944	15.7651				18.62	178.576
								134.088	15.7943				18.64	178.635
								134.232	15.8121				18.66	178.697
								134.376	15.8433				18.68	178.76
								134.52	15.8729				18.7	178.824
								134.664	15.8986				18.72	178.888
								134.808	15.9496				18.74	178.952
								134.952	15.9986				18.76	179.012
								135.096	16.0277				18.78	179.068
								135.24	16.0523				18.8	179.119
								135.384	16.0862				18.82	179.166
								135.528	16.1125				18.84	179.209
								135.672	16.1375				18.86	179.249
								135.816	16.1715				18.88	179.285
								135.96	16.2116				18.9	179.319
								136.104	16.2519				18.92	179.35
								136.248	16.2988				18.94	179.379
								136.392	16.3456				18.96	179.406
								136.536	16.3801				18.98	179.432
								136.68	16.4272				19	179.457
								136.824	16.4737				19.02	179.48
								136.968	16.5096				19.04	179.502
								137.112	16.5208				19.06	179.522
								137.256	16.5597				19.08	179.54
								137.4	16.5795				19.1	179.558
								137.544	16.633				19.12	179.577
								137.688	16.6791				19.14	179.597
								137.832	16.743				19.16	179.62
								137.976	16.784				19.18	179.643
								138.12	16.8273				19.2	179.667
								138.264	16.8711				19.22	179.69
								138.408	16.913				19.24	179.711
								138.552	16.9642				19.26	179.729
								138.696	17.0008				19.28	179.745
								138.84	17.0425				19.3	179.76
								138.984	17.0838				19.32	179.775
								139.128	17.1478				19.34	179.791
								139.272	17.2231				19.36	179.811
								139.416	17.3117				19.38	179.834
								139.56	17.3684				19.4	179.861
								139.704	17.4068				19.42	179.893
								139.848	17.4496				19.44	179.93
								139.992	17.4758				19.46	179.97
								140.136	17.5224				19.48	180.013
								140.28	17.5637				19.5	180.057
								140.424	17.588				19.52	180.101
								140.568	17.6335				19.54	180.143
								140.712	17.6568				19.56	180.182
								140.856	17.6496				19.58	180.218
								141	17.6845				19.6	180.25
								141.144	17.7249				19.62	180.278
								141.288	17.738				19.64	180.302
								141.432	17.7624				19.66	180.321
								141.576	17.8467				19.68	180.337
								141.72	17.9326				19.7	180.349
								141.864	18.0039				19.72	180.36
								142.008	18.0815				19.74	180.37
								142.152	18.1689				19.76	180.378
								142.296	18.2025				19.78	180.387
								142.44	18.2374				19.8	180.395
								142.584	18.3049				19.82	180.404
								142.728	18.3852				19.84	180.414
								142.872	18.4416				19.86	180.424
								143.016	18.5037				19.88	180.434
								143.16	18.5406				19.9	180.447
								143.304	18.5908				19.92	180.461
								143.448	18.5909				19.94	180.475
								143.592	18.6104				19.96	180.49
								143.736	18.6625				19.98	180.502
								143.88	18.699				20	180.508
								144.024	18.753				20.02	180.509
								144.168	18.7877				20.04	180.502
								144.312	18.8309				20.06	180.488
								144.456	18.884				20.08	180.466
								144.6	18.9319				20.1	180.437
								144.744	18.9623				20.12	180.403
								144.888	18.9959				20.14	180.365
								145.032	19.0318				20.16	180.324
								145.176	19.078				20.18	180.282
								145.32	19.144				20.2	180.24
								145.464	19.2257				20.22	180.197
								145.608	19.3036				20.24	180.156
								145.752	19.4249				20.26	180.116
								145.896	19.5285				20.28	180.077
								146.04	19.6081				20.3	180.038
								146.184	19.7052				20.32	179.997
								146.328	19.8152				20.34	179.954
								146.472	19.8886				20.36	179.906
								146.616	19.9325				20.38	179.851
								146.76	20.0041				20.4	179.787
								146.904	20.1019				20.42	179.712
								147.048	20.1893				20.44	179.626
								147.192	20.3245				20.46	179.531
								147.336	20.4054				20.48	179.427
								147.48	20.512				20.5	179.316
								147.624	20.6063				20.52	179.201
								147.768	20.6612				20.54	179.083
								147.912	20.6998				20.56	178.964
								148.056	20.7432				20.58	178.846
								148.2	20.8407				20.6	178.728
								148.344	20.9289				20.62	178.611
								148.488	21.0328				20.64	178.495
								148.632	21.1366				20.66	178.379
								148.776	21.2006				20.68	178.263
								148.92	21.2906				20.7	178.147
								149.064	21.3246				20.72	178.031
								149.208	21.4213				20.74	177.912
								149.352	21.4616				20.76	177.791
								149.496	21.5166				20.78	177.666
								149.64	21.6399				20.8	177.537
								149.784	21.7316				20.82	177.407
								149.928	21.8129				20.84	177.274
								150.072	22.008				20.86	177.141
								150.216	22.1746				20.88	177.007
								150.36	22.3269				20.9	176.874
								150.504	22.4757				20.92	176.743
								150.648	22.6158				20.94	176.615
								150.792	22.6665				20.96	176.494
								150.936	22.8339				20.98	176.378
								151.08	22.9908				21	176.27
								151.224	23.085				21.02	176.168
								151.368	23.2549				21.04	176.072
								151.512	23.3478				21.06	175.981
								151.656	23.4389				21.08	175.892
								151.8	23.4759				21.1	175.807
								151.944	23.665				21.12	175.721
								152.088	24.0213				21.14	175.635
								152.232	23.9924				21.16	175.546
								152.376	23.7218				21.18	175.455
								152.52	23.7302				21.2	175.361
								152.664	24.0215				21.22	175.265
								152.808	24.3999				21.24	175.168
								152.952	24.6599				21.26	175.07
								153.096	25.0094				21.28	174.971
								153.24	25.6106				21.3	174.873
								153.384	25.8812				21.32	174.776
								153.528	25.4631				21.34	174.682
													21.36	174.589
													21.38	174.498
													21.4	174.409
													21.42	174.321
													21.44	174.235
													21.46	174.15
													21.48	174.067
													21.5	173.984
													21.52	173.9
													21.54	173.815
													21.56	173.729
													21.58	173.644
													21.6	173.558
													21.62	173.476
													21.64	173.395
													21.66	173.318
													21.68	173.243
													21.7	173.17
													21.72	173.098
													21.74	173.026
													21.76	172.954
													21.78	172.88
													21.8	172.805
													21.82	172.726
													21.84	172.642
													21.86	172.554
													21.88	172.46
													21.9	172.362
													21.92	172.26
													21.94	172.157
													21.96	172.053
													21.98	171.95
													22	171.848
													22.02	171.747
													22.04	171.648
													22.06	171.551
													22.08	171.452
													22.1	171.348
													22.12	171.238
													22.14	171.119
													22.16	170.992
													22.18	170.858
													22.2	170.72
													22.22	170.582
													22.24	170.445
													22.26	170.31
													22.28	170.179
													22.3	170.051
													22.32	169.928
													22.34	169.809
													22.36	169.694
													22.38	169.581
													22.4	169.467
													22.42	169.352
													22.44	169.235
													22.46	169.113
													22.48	168.985
													22.5	168.849
													22.52	168.706
													22.54	168.554
													22.56	168.394
													22.58	168.228
													22.6	168.058
													22.62	167.885
													22.64	167.711
													22.66	167.538
													22.68	167.366
													22.7	167.196
													22.72	167.028
													22.74	166.861
													22.76	166.692
													22.78	166.52
													22.8	166.343
													22.82	166.159
													22.84	165.966
													22.86	165.764
													22.88	165.553
													22.9	165.333
													22.92	165.105
													22.94	164.87
													22.96	164.63
													22.98	164.387
													23	164.144
													23.02	163.901
[truncated: 44 more columns]

## Sheet: Sup.Fig.13
ICSD-239705											ICSD-300175											ICSD-33236											ICSD-62579											ICSD-234888
1200K_t (ps)	1200K_MSD (A^2)	1100K_t (ps)	1100K_MSD (A^2)	1000K_t (ps)	1000K_MSD (A^2)	900K_t (ps)	900K_MSD (A^2)	800K_t (ps)	800K_MSD (A^2)		1150K_t (ps)	1150K_MSD (A^2)	1000K_t (ps)	1000K_MSD (A^2)	900K_t (ps)	900K_MSD (A^2)	800K_t (ps)	800K_MSD (A^2)	700K_t (ps)	700K_MSD (A^2)		1150K_t (ps)	1150K_MSD (A^2)	1000K_t (ps)	1000K_MSD (A^2)	900K_t (ps)	900K_MSD (A^2)	800K_t (ps)	800K_MSD (A^2)	700K_t (ps)	700K_MSD (A^2)		1150K_t (ps)	1150K_MSD (A^2)	1000K_t (ps)	1000K_MSD (A^2)	900K_t (ps)	900K_MSD (A^2)	800K_t (ps)	800K_MSD (A^2)	700K_t (ps)	700K_MSD (A^2)		1150K_t (ps)	1150K_MSD (A^2)	1000K_t (ps)	1000K_MSD (A^2)	900K_t (ps)	900K_MSD (A^2)
0.02	0.0510964	0.02	0.0469496	0.02	0.0427267	0.02	0.0384444	0.02	0.0342397		0.02	0.0489489	0.02	0.0427933	0.02	0.0383432	0.02	0.0342584	0.02	0.0299139		0.02	0.0498823	0.02	0.0431973	0.02	0.0389119	0.02	0.0345871	0.02	0.0302892		0.02	0.0486198	0.02	0.0425532	0.02	0.0384168	0.02	0.0340716	0.02	0.0298435		0.02	0.048886	0.02	0.0423372	0.02	0.0689831
0.12	0.967772	0.1	0.723537	0.24	1.41944	0.14	0.853825	0.14	0.761059		0.2	1.15096	0.24	0.966281	0.12	0.599699	0.24	0.6879	0.4	0.60709		0.38	1.11827	0.16	0.69256	0.4	0.784022	0.4	0.674412	0.16	0.468178		0.06	0.350719	0.04	0.156281	0.04	0.141154	0.06	0.248524	0.06	0.217981		0.12	0.793437	0.18	0.865623	0.18	1.41778
0.22	1.63335	0.18	1.29717	0.46	1.84673	0.26	1.3292	0.26	1.16691		0.38	1.7205	0.46	1.29665	0.22	0.790092	0.46	0.844405	0.78	0.68884		0.74	1.41465	0.3	0.826172	0.78	0.918528	0.78	0.75512	0.3	0.517563		0.1	0.693585	0.06	0.309075	0.06	0.27918	0.1	0.491795	0.1	0.430041		0.22	1.08297	0.34	1.00116	0.34	1.60559
0.32	2.0133	0.26	1.65862	0.68	2.0976	0.38	1.54544	0.38	1.35016		0.56	2.19631	0.68	1.54826	0.32	0.908085	0.68	0.945875	1.16	0.770689		1.1	1.74814	0.44	0.936551	1.16	1.10386	1.16	0.866289	0.44	0.569825		0.14	0.949621	0.08	0.468379	0.08	0.422806	0.14	0.660432	0.14	0.571738		0.32	1.18677	0.5	1.0548	0.5	1.66402
0.42	2.27494	0.34	1.88644	0.9	2.31425	0.5	1.68129	0.5	1.46109		0.74	2.64598	0.9	1.78678	0.42	1.00962	0.9	1.05512	1.54	0.844031		1.46	2.04258	0.58	1.01317	1.54	1.25131	1.54	0.963305	0.58	0.579792		0.18	1.1422	0.1	0.612557	0.1	0.55216	0.18	0.771053	0.18	0.658189		0.42	1.25293	0.66	1.13117	0.66	1.74726
0.52	2.48978	0.42	2.04889	1.12	2.49896	0.62	1.79709	0.62	1.55876		0.92	3.09605	1.12	2.01857	0.52	1.08361	1.12	1.16573	1.92	0.91738		1.82	2.34047	0.72	1.0876	1.92	1.40483	1.92	1.05737	0.72	0.59777		0.22	1.30979	0.12	0.733166	0.12	0.659541	0.22	0.860467	0.22	0.725058		0.52	1.30544	0.82	1.21268	0.82	1.85085
0.62	2.67803	0.5	2.17387	1.34	2.68135	0.74	1.90499	0.74	1.64978		1.1	3.53613	1.34	2.24612	0.62	1.15157	1.34	1.26809	2.3	0.984494		2.18	2.65507	0.86	1.17395	2.3	1.55797	2.3	1.14944	0.86	0.622577		0.26	1.46481	0.14	0.831489	0.14	0.746355	0.26	0.940114	0.26	0.78402		0.62	1.37651	0.98	1.28185	0.98	1.94163
0.72	2.85374	0.58	2.28807	1.56	2.84969	0.86	2.00195	0.86	1.73574		1.28	3.96248	1.56	2.47397	0.72	1.22851	1.56	1.36584	2.68	1.04741		2.54	2.94283	1	1.27614	2.68	1.69982	2.68	1.24139	1	0.661882		0.3	1.61049	0.16	0.913375	0.16	0.818259	0.3	1.01103	0.3	0.836083		0.72	1.4441	1.14	1.34632	1.14	2.03763
0.82	3.02212	0.66	2.3956	1.78	3.00821	0.98	2.08723	0.98	1.82453		1.46	4.39213	1.78	2.69566	0.82	1.30499	1.78	1.46013	3.06	1.11421		2.9	3.23222	1.14	1.37516	3.06	1.8429	3.06	1.3351	1.14	0.699392		0.34	1.74969	0.18	0.985115	0.18	0.881163	0.34	1.0765	0.34	0.884288		0.82	1.50476	1.3	1.40948	1.3	2.12506
0.92	3.18549	0.74	2.49708	2	3.16454	1.1	2.17105	1.1	1.91282		1.64	4.82695	2	2.91448	0.92	1.37498	2	1.55701	3.44	1.17467		3.26	3.53228	1.28	1.4511	3.44	1.97371	3.44	1.41982	1.28	0.724865		0.38	1.88155	0.2	1.05127	0.2	0.939119	0.38	1.13748	0.38	0.92909		0.92	1.56561	1.46	1.47138	1.46	2.20802
1.02	3.33119	0.82	2.59952	2.22	3.32737	1.22	2.25358	1.22	1.99179		1.82	5.25718	2.22	3.13601	1.02	1.44337	2.22	1.65737	3.82	1.2372		3.62	3.82505	1.42	1.53043	3.82	2.10086	3.82	1.50955	1.42	0.742837		0.42	2.00518	0.22	1.11421	0.22	0.993995	0.42	1.19229	0.42	0.96801		1.02	1.62655	1.62	1.53329	1.62	2.28696
1.12	3.47304	0.9	2.70918	2.44	3.47963	1.34	2.3391	1.34	2.07306		2	5.69224	2.44	3.36045	1.12	1.51085	2.44	1.75375	4.2	1.30018		3.98	4.12415	1.56	1.61461	4.2	2.24217	4.2	1.59264	1.56	0.770748		0.46	2.1234	0.24	1.1747	0.24	1.04622	0.46	1.24085	0.46	1.00147		1.12	1.69106	1.78	1.59606	1.78	2.377
1.22	3.61466	0.98	2.82004	2.66	3.62753	1.46	2.42131	1.46	2.15639		2.18	6.1227	2.66	3.58773	1.22	1.56735	2.66	1.84256	4.58	1.36528		4.34	4.42223	1.7	1.69064	4.58	2.3693	4.58	1.67342	1.7	0.806278		0.5	2.24013	0.26	1.23279	0.26	1.09582	0.5	1.28554	0.5	1.03307		1.22	1.75454	1.94	1.66156	1.94	2.44761
1.32	3.7576	1.06	2.92884	2.88	3.78985	1.58	2.49636	1.58	2.23391		2.36	6.55356	2.88	3.81286	1.32	1.62788	2.88	1.93352	4.96	1.42946		4.7	4.72962	1.84	1.77374	4.96	2.50135	4.96	1.76408	1.84	0.8307		0.54	2.35672	0.28	1.28857	0.28	1.14301	0.54	1.32941	0.54	1.06531		1.32	1.81751	2.1	1.72126	2.1	2.5326
1.42	3.89742	1.14	3.03381	3.1	3.93348	1.7	2.56704	1.7	2.30525		2.54	6.98481	3.1	4.03831	1.42	1.68958	3.1	2.02766	5.34	1.49801		5.06	5.02018	1.98	1.85633	5.34	2.62652	5.34	1.85062	1.98	0.858345		0.58	2.47279	0.3	1.34234	0.3	1.18832	0.58	1.37369	0.58	1.09776		1.42	1.87273	2.26	1.78404	2.26	2.60627
1.52	4.03712	1.22	3.12596	3.32	4.08653	1.82	2.63811	1.82	2.37115		2.72	7.41362	3.32	4.26665	1.52	1.74823	3.32	2.1259	5.72	1.56368		5.42	5.31029	2.12	1.92736	5.72	2.75147	5.72	1.93285	2.12	0.884778		0.62	2.58792	0.32	1.39453	0.32	1.23225	0.62	1.41734	0.62	1.12858		1.52	1.92814	2.42	1.84616	2.42	2.69439
1.62	4.17041	1.3	3.21259	3.54	4.23716	1.94	2.70934	1.94	2.43555		2.9	7.8403	3.54	4.50449	1.62	1.80845	3.54	2.21733	6.1	1.62181		5.78	5.61244	2.26	2.00778	6.1	2.87171	6.1	2.01587	2.26	0.914802		0.66	2.70193	0.34	1.44535	0.34	1.27502	0.66	1.45924	0.66	1.15705		1.62	1.98609	2.58	1.9114	2.58	2.76566
1.72	4.29493	1.38	3.30349	3.76	4.37848	2.06	2.77169	2.06	2.4965		3.08	8.26882	3.76	4.73697	1.72	1.86176	3.76	2.31231	6.48	1.69078		6.14	5.89956	2.4	2.0801	6.48	2.99498	6.48	2.09549	2.4	0.940814		0.7	2.815	0.36	1.49473	0.36	1.31649	0.7	1.4996	0.7	1.18392		1.72	2.04489	2.74	1.97287	2.74	2.84598
1.82	4.42267	1.46	3.39035	3.98	4.50373	2.18	2.83921	2.18	2.5603		3.26	8.68399	3.98	4.95602	1.82	1.91852	3.98	2.40283	6.86	1.75418		6.5	6.195	2.54	2.15393	6.86	3.11315	6.86	2.17683	2.54	0.963377		0.74	2.92763	0.38	1.54247	0.38	1.3563	0.74	1.53922	0.74	1.21019		1.82	2.10442	2.9	2.03411	2.9	2.91933
1.92	4.55329	1.54	3.47002	4.2	4.63128	2.3	2.91316	2.3	2.6208		3.44	9.09626	4.2	5.18533	1.92	1.97608	4.2	2.49095	7.24	1.81498		6.86	6.48683	2.68	2.23437	7.24	3.22244	7.24	2.26272	2.68	0.983389		0.78	3.04011	0.4	1.58844	0.4	1.39417	0.78	1.57812	0.78	1.23661		1.92	2.1613	3.06	2.09828	3.06	2.99348
2.02	4.67462	1.62	3.54414	4.42	4.75979	2.42	2.98388	2.42	2.67388		3.62	9.51349	4.42	5.41594	2.02	2.04008	4.42	2.58273	7.62	1.8787		7.22	6.78017	2.82	2.30968	7.62	3.34256	7.62	2.34011	2.82	1.01013		0.82	3.15271	0.42	1.63273	0.42	1.42999	0.82	1.61601	0.82	1.26321		2.02	2.21351	3.22	2.1574	3.22	3.05153
2.12	4.78646	1.7	3.61626	4.64	4.89698	2.54	3.05085	2.54	2.73222		3.8	9.92786	4.64	5.64922	2.12	2.103	4.64	2.67096	8	1.94588		7.58	7.07152	2.96	2.38253	8	3.46044	8	2.4224	2.96	1.03264		0.86	3.26516	0.44	1.67559	0.44	1.46396	0.86	1.65276	0.86	1.28977		2.12	2.25966	3.38	2.2155	3.38	3.12543
2.22	4.90751	1.78	3.68813	4.86	5.02114	2.66	3.12804	2.66	2.78383		3.98	10.3402	4.86	5.8745	2.22	2.16296	4.86	2.75748	8.38	2.01231		7.94	7.37433	3.1	2.45999	8.38	3.58383	8.38	2.49991	3.1	1.05931		0.9	3.37614	0.46	1.71734	0.46	1.49646	0.9	1.68857	0.9	1.31652		2.22	2.30842	3.54	2.2728	3.54	3.19197
2.32	5.03953	1.86	3.76158	5.08	5.15887	2.78	3.20515	2.78	2.82927		4.16	10.7495	5.08	6.1012	2.32	2.21911	5.08	2.84642	8.76	2.07528		8.3	7.66158	3.24	2.53845	8.76	3.70444	8.76	2.57844	3.24	1.08509		0.94	3.48495	0.48	1.75831	0.48	1.52801	0.94	1.72397	0.94	1.34337		2.32	2.36665	3.7	2.33681	3.7	3.25577
2.42	5.17155	1.94	3.83761	5.3	5.28618	2.9	3.26759	2.9	2.87761		4.34	11.1576	5.3	6.33061	2.42	2.27955	5.3	2.93709	9.14	2.14175		8.66	7.95336	3.38	2.61813	9.14	3.82199	9.14	2.65432	3.38	1.11038		0.98	3.59263	0.5	1.79877	0.5	1.55913	0.98	1.75896	0.98	1.36979		2.42	2.42254	3.86	2.40197	3.86	3.33801
2.52	5.30183	2.02	3.92093	5.52	5.41408	3.02	3.3225	3.02	2.92737		4.52	11.5727	5.52	6.56218	2.52	2.34375	5.52	3.029	9.52	2.20986		9.02	8.24261	3.52	2.69328	9.52	3.94988	9.52	2.7331	3.52	1.13114		1.02	3.70058	0.52	1.83894	0.52	1.59021	1.02	1.79274	1.02	1.39539		2.52	2.46919	4.02	2.46071	4.02	3.40562
2.62	5.43574	2.1	4.00935	5.74	5.54299	3.14	3.37989	3.14	2.98337		4.7	11.9929	5.74	6.78887	2.62	2.40795	5.74	3.11424	9.9	2.27421		9.38	8.5309	3.66	2.77306	9.9	4.07239	9.9	2.81103	3.66	1.15757		1.06	3.80899	0.54	1.87895	0.54	1.62152	1.06	1.82507	1.06	1.42008		2.62	2.51771	4.18	2.51883	4.18	3.46938
2.72	5.57	2.18	4.09443	5.96	5.6774	3.26	3.43931	3.26	3.03909		4.88	12.4159	5.96	7.01783	2.72	2.47141	5.96	3.20075	10.28	2.34089		9.74	8.81558	3.8	2.84491	10.28	4.19876	10.28	2.88672	3.8	1.18733		1.1	3.91679	0.56	1.91894	0.56	1.65317	1.1	1.85677	1.1	1.44407		2.72	2.57251	4.34	2.57805	4.34	3.53787
2.82	5.69645	2.26	4.16756	6.18	5.81763	3.38	3.49793	3.38	3.0987		5.06	12.8344	6.18	7.25123	2.82	2.53035	6.18	3.29456	10.66	2.40927		10.1	9.10768	3.94	2.91543	10.66	4.32411	10.66	2.9588	3.94	1.2097		1.14	4.02348	0.58	1.95902	0.58	1.68511	1.14	1.88819	1.14	1.46738		2.82	2.62514	4.5	2.63086	4.5	3.6152
2.92	5.82391	2.34	4.23221	6.4	5.94983	3.5	3.55432	3.5	3.15373		5.24	13.2566	6.4	7.47783	2.92	2.5918	6.4	3.38553	11.04	2.46899		10.46	9.40093	4.08	2.98304	11.04	4.44668	11.04	3.03636	4.08	1.23954		1.18	4.13009	0.6	1.99922	0.6	1.71723	1.18	1.91917	1.18	1.49015		2.92	2.6801	4.66	2.68944	4.66	3.68857
3.02	5.9578	2.42	4.30763	6.62	6.0862	3.62	3.60615	3.62	3.20558		5.42	13.6824	6.62	7.71079	3.02	2.65814	6.62	3.47731	11.42	2.53171		10.82	9.69445	4.22	3.05127	11.42	4.57065	11.42	3.10926	4.22	1.2623		1.22	4.23823	0.62	2.03953	0.62	1.74938	1.22	1.95005	1.22	1.51286		3.02	2.73018	4.82	2.74613	4.82	3.74983
3.12	6.08647	2.5	4.38773	6.84	6.20834	3.74	3.66255	3.74	3.26557		5.6	14.1123	6.84	7.94063	3.12	2.71928	6.84	3.57199	11.8	2.59893		11.18	9.97998	4.36	3.12442	11.8	4.69472	11.8	3.18071	4.36	1.29094		1.26	4.34792	0.64	2.07989	0.64	1.78139	1.26	1.9812	1.26	1.53602		3.12	2.78011	4.98	2.7989	4.98	3.81773
3.22	6.21163	2.58	4.47055	7.06	6.31994	3.86	3.71574	3.86	3.32144		5.78	14.5483	7.06	8.16236	3.22	2.78187	7.06	3.66257	12.18	2.66477		11.54	10.2599	4.5	3.19799	12.18	4.82263	12.18	3.2526	4.5	1.31735		1.3	4.45702	0.66	2.12027	0.66	1.81309	1.3	2.01256	1.3	1.55957		3.22	2.82353	5.14	2.85323	5.14	3.89448
3.32	6.32926	2.66	4.5451	7.28	6.42652	3.98	3.76211	3.98	3.37524		5.96	14.968	7.28	8.38763	3.32	2.84252	7.28	3.75376	12.56	2.73481		11.9	10.5428	4.64	3.2715	12.56	4.94886	12.56	3.3242	4.64	1.34303		1.34	4.56438	0.68	2.16055	0.68	1.84439	1.34	2.04381	1.34	1.58269		3.32	2.87317	5.3	2.89994	5.3	3.97307
3.42	6.44276	2.74	4.61152	7.5	6.53846	4.1	3.80392	4.1	3.4291		6.14	15.3972	7.5	8.61425	3.42	2.90484	7.5	3.84422	12.94	2.8002		12.26	10.8293	4.78	3.34437	12.94	5.07308	12.94	3.399	4.78	1.36411		1.38	4.67066	0.7	2.20061	0.7	1.8753	1.38	2.07469	1.38	1.60514		3.42	2.92834	5.46	2.95016	5.46	4.03985
3.52	6.56171	2.82	4.68067	7.72	6.67031	4.22	3.85491	4.22	3.48853		6.32	15.8186	7.72	8.84237	3.52	2.96624	7.72	3.93327	13.32	2.86775		12.62	11.1173	4.92	3.41063	13.32	5.19334	13.32	3.47009	4.92	1.38806		1.42	4.77652	0.72	2.24032	0.72	1.90586	1.42	2.10581	1.42	1.62705		3.52	2.98005	5.62	3.00546	5.62	4.10171
3.62	6.68377	2.9	4.75545	7.94	6.79433	4.34	3.91049	4.34	3.54322		6.5	16.242	7.94	9.06899	3.62	3.02991	7.94	4.02286	13.7	2.93155		12.98	11.4077	5.06	3.4781	13.7	5.31993	13.7	3.53964	5.06	1.40845		1.46	4.88292	0.74	2.27957	0.74	1.93614	1.46	2.13824	1.46	1.64839		3.62	3.03733	5.78	3.06322	5.78	4.17284
3.72	6.81339	2.98	4.83785	8.16	6.91477	4.46	3.95277	4.46	3.59635		6.68	16.6532	8.16	9.29541	3.72	3.08914	8.16	4.11034	14.08	2.99852		13.34	11.6999	5.2	3.54449	14.08	5.43667	14.08	3.60425	5.2	1.44054		1.5	4.99027	0.76	2.31836	0.76	1.96615	1.5	2.17211	1.5	1.66942		3.72	3.0894	5.94	3.11764	5.94	4.24737
3.82	6.96015	3.06	4.91937	8.38	7.04816	4.58	4.00339	4.58	3.65437		6.86	17.0709	8.38	9.52673	3.82	3.1521	8.38	4.20395	14.46	3.06418		13.7	11.9886	5.34	3.61618	14.46	5.55725	14.46	3.67549	5.34	1.46784		1.54	5.0978	0.78	2.35673	0.78	1.99589	1.54	2.20579	1.54	1.6905		3.82	3.13931	6.1	3.16302	6.1	4.31655
3.92	7.10599	3.14	5.00033	8.6	7.16834	4.7	4.06538	4.7	3.70457		7.04	17.496	8.6	9.75509	3.92	3.21208	8.6	4.2931	14.84	3.12784		14.06	12.2739	5.48	3.68803	14.84	5.67394	14.84	3.74292	5.48	1.49308		1.58	5.20515	0.8	2.39474	0.8	2.02537	1.58	2.23806	1.58	1.71151		3.92	3.18989	6.26	3.2216	6.26	4.3896
4.02	7.24611	3.22	5.0812	8.82	7.28812	4.82	4.13051	4.82	3.75832		7.22	17.9191	8.82	9.98652	4.02	3.26731	8.82	4.37917	15.22	3.19512		14.42	12.5659	5.62	3.74886	15.22	5.79674	15.22	3.81482	5.62	1.51696		1.62	5.31239	0.82	2.43243	0.82	2.05461	1.62	2.26953	1.62	1.73231		4.02	3.2451	6.42	3.27519	6.42	4.45419
4.12	7.38229	3.3	5.15716	9.04	7.4127	4.94	4.18713	4.94	3.81023		7.4	18.3444	9.04	10.2179	4.12	3.32301	9.04	4.47113	15.6	3.2636		14.78	12.8458	5.76	3.81587	15.6	5.91427	15.6	3.87881	5.76	1.53936		1.66	5.41878	0.84	2.46987	0.84	2.08367	1.66	2.30169	1.66	1.75338		4.12	3.29886	6.58	3.33271	6.58	4.52314
4.22	7.51156	3.38	5.23138	9.26	7.52454	5.06	4.24558	5.06	3.86192		7.58	18.7697	9.26	10.4456	4.22	3.37974	9.26	4.56335	15.98	3.32797		15.14	13.1331	5.9	3.88458	15.98	6.03131	15.98	3.95103	5.9	1.56218		1.7	5.52394	0.86	2.50715	0.86	2.11261	1.7	2.33525	1.7	1.77487		4.22	3.35399	6.74	3.38329	6.74	4.58881
4.32	7.64234	3.46	5.30821	9.48	7.64537	5.18	4.3051	5.18	3.90903		7.76	19.2066	9.48	10.6765	4.32	3.44316	9.48	4.6574	16.36	3.39497		15.5	13.4148	6.04	3.95824	16.36	6.15333	16.36	4.01247	6.04	1.58494		1.74	5.62882	0.88	2.54443	0.88	2.14155	1.74	2.36955	1.74	1.7964		4.32	3.41265	6.9	3.42943	6.9	4.64978
4.42	7.77611	3.54	5.38324	9.7	7.74725	5.3	4.36487	5.3	3.95897		7.94	19.6377	9.7	10.9066	4.42	3.51109	9.7	4.75296	16.74	3.45871		15.86	13.6974	6.18	4.04088	16.74	6.27926	16.74	4.07844	6.18	1.60402		1.78	5.73468	0.9	2.58179	0.9	2.17057	1.78	2.4033	1.78	1.81811		4.42	3.4679	7.06	3.48666	7.06	4.71898
4.52	7.91006	3.62	5.45173	9.92	7.87183	5.42	4.42525	5.42	4.01385		8.12	20.061	9.92	11.1366	4.52	3.57858	9.92	4.84534	17.12	3.52385		16.22	13.9747	6.32	4.11567	17.12	6.39445	17.12	4.14844	6.32	1.63012		1.82	5.84179	0.92	2.61913	0.92	2.1997	1.82	2.43556	1.82	1.84072		4.52	3.52711	7.22	3.53586	7.22	4.784
4.62	8.03539	3.7	5.52397	10.14	7.99916	5.54	4.48437	5.54	4.07127		8.3	20.4777	10.14	11.3672	4.62	3.64076	10.14	4.93689	17.5	3.59142		16.58	14.2642	6.46	4.18496	17.5	6.51736	17.5	4.21114	6.46	1.6541		1.86	5.94922	0.94	2.65627	0.94	2.22886	1.86	2.46631	1.86	1.8641		4.62	3.58307	7.38	3.58181	7.38	4.83776
4.72	8.14437	3.78	5.60196	10.36	8.13438	5.66	4.54847	5.66	4.12837		8.48	20.8979	10.36	11.5974	4.72	3.70132	10.36	5.02608	17.88	3.6556		16.94	14.5473	6.6	4.26655	17.88	6.64474	17.88	4.28077	6.6	1.68082		1.9	6.0559	0.96	2.69304	0.96	2.2579	1.9	2.49637	1.9	1.88716		4.72	3.63732	7.54	3.63187	7.54	4.89481
4.82	8.25205	3.86	5.67928	10.58	8.26005	5.78	4.60692	5.78	4.18286		8.66	21.3243	10.58	11.8321	4.82	3.75991	10.58	5.11613	18.26	3.71878		17.3	14.8287	6.74	4.34074	18.26	6.77074	18.26	4.34724	6.74	1.70413		1.94	6.1614	0.98	2.72937	0.98	2.28665	1.94	2.52647	1.94	1.90959		4.82	3.6966	7.7	3.67886	7.7	4.95233
4.92	8.37243	3.94	5.75566	10.8	8.38693	5.9	4.65792	5.9	4.22895		8.84	21.7511	10.8	12.0621	4.92	3.82293	10.8	5.20661	18.64	3.78595		17.66	15.1082	6.88	4.41412	18.64	6.89449	18.64	4.41066	6.88	1.72705		1.98	6.26565	1	2.76544	1	2.31499	1.98	2.55672	1.98	1.93216		4.92	3.75044	7.86	3.72777	7.86	5.00642
5.02	8.50518	4.02	5.82723	11.02	8.50869	6.02	4.70752	6.02	4.27822		9.02	22.1738	11.02	12.2871	5.02	3.88603	11.02	5.30244	19.02	3.84864		18.02	15.3856	7.02	4.50026	19.02	7.01551	19.02	4.47663	7.02	1.75364		2.02	6.36893	1.02	2.80152	1.02	2.34288	2.02	2.58707	2.02	1.95513		5.02	3.80382	8.02	3.78017	8.02	5.07153
5.12	8.64173	4.1	5.89236	11.24	8.63352	6.14	4.76188	6.14	4.33009		9.2	22.6038	11.24	12.5147	5.12	3.95089	11.24	5.39423	19.4	3.91347		18.38	15.6726	7.16	4.5827	19.4	7.1393	19.4	4.54534	7.16	1.77414		2.06	6.47155	1.04	2.83794	1.04	2.37038	2.06	2.6172	2.06	1.97762		5.12	3.86404	8.18	3.83053	8.18	5.13499
5.22	8.7819	4.18	5.96179	11.46	8.78008	6.26	4.8234	6.26	4.3759		9.38	23.0212	11.46	12.7398	5.22	4.01132	11.46	5.48938	19.78	3.97948		18.74	15.9613	7.3	4.65444	19.78	7.26471	19.78	4.61487	7.3	1.79387		2.1	6.57319	1.06	2.87496	1.06	2.3976	2.1	2.64701	2.1	1.99894		5.22	3.91414	8.34	3.8837	8.34	5.20009
5.32	8.91734	4.26	6.04187	11.68	8.91927	6.38	4.89025	6.38	4.42098		9.56	23.4507	11.68	12.9659	5.32	4.07262	11.68	5.58105	20.16	4.04241		19.1	16.2441	7.44	4.72749	20.16	7.39898	20.16	4.67913	7.44	1.81266		2.14	6.67406	1.08	2.91266	1.08	2.42464	2.14	2.67715	2.14	2.01947		5.32	3.96489	8.5	3.93587	8.5	5.26245
5.42	9.04006	4.34	6.12264	11.9	9.05212	6.5	4.96236	6.5	4.47173		9.74	23.8786	11.9	13.1916	5.42	4.13313	11.9	5.67708	20.54	4.10901		19.46	16.5313	7.58	4.80533	20.54	7.52951	20.54	4.75428	7.58	1.83322		2.18	6.77541	1.1	2.95089	1.1	2.45157	2.18	2.70786	2.18	2.04016		5.42	4.01673	8.66	3.982	8.66	5.33538
5.52	9.16038	4.42	6.19744	12.12	9.16864	6.62	5.02871	6.62	4.52272		9.92	24.3048	12.12	13.4141	5.52	4.19397	12.12	5.76666	20.92	4.17229		19.82	16.8182	7.72	4.88691	20.92	7.65368	20.92	4.81673	7.72	1.86343		2.22	6.87816	1.12	2.98949	1.12	2.47842	2.22	2.73877	2.22	2.06088		5.52	4.06979	8.82	4.02824	8.82	5.39809
5.62	9.28798	4.5	6.27134	12.34	9.28821	6.74	5.08802	6.74	4.57872		10.1	24.7278	12.34	13.6447	5.62	4.25405	12.34	5.85234	21.3	4.23982		20.18	17.1035	7.86	4.97265	21.3	7.77205	21.3	4.89314	7.86	1.8879		2.26	6.98267	1.14	3.02826	1.14	2.50516	2.26	2.76956	2.26	2.08113		5.62	4.12381	8.98	4.07506	8.98	5.46522
5.72	9.41845	4.58	6.33918	12.56	9.42477	6.86	5.14586	6.86	4.63595		10.28	25.1499	12.56	13.8656	5.72	4.31754	12.56	5.94368	21.68	4.30152		20.54	17.3925	8	5.04895	21.68	7.89624	21.68	4.96536	8	1.90614		2.3	7.08841	1.16	3.06705	1.16	2.53177	2.3	2.8005	2.3	2.10135		5.72	4.17598	9.14	4.12591	9.14	5.54101
5.82	9.54584	4.66	6.4064	12.78	9.54266	6.98	5.19626	6.98	4.69322		10.46	25.577	12.78	14.0846	5.82	4.37874	12.78	6.03192	22.06	4.36839		20.9	17.6824	8.14	5.1192	22.06	8.01911	22.06	5.03546	8.14	1.92938		2.34	7.1936	1.18	3.10568	1.18	2.55831	2.34	2.83169	2.34	2.12181		5.82	4.2234	9.3	4.1741	9.3	5.60599
5.92	9.67416	4.74	6.47216	13	9.66383	7.1	5.24072	7.1	4.74651		10.64	26.011	13	14.301	5.92	4.43705	13	6.12153	22.44	4.43384		21.26	17.9674	8.28	5.19307	22.44	8.13865	22.44	5.11485	8.28	1.95523		2.38	7.29705	1.2	3.14397	1.2	2.58489	2.38	2.86244	2.38	2.14196		5.92	4.27412	9.46	4.22741	9.46	5.65918
6.02	9.80317	4.82	6.53835	13.22	9.777	7.22	5.29141	7.22	4.80503		10.82	26.4326	13.22	14.5163	6.02	4.4962	13.22	6.21087	22.82	4.49307		21.62	18.2481	8.42	5.26357	22.82	8.26744	22.82	5.18285	8.42	1.98299		2.42	7.40017	1.22	3.18182	1.22	2.61158	2.42	2.89256	2.42	2.1613		6.02	4.32608	9.62	4.28495	9.62	5.73196
6.12	9.93126	4.9	6.60107	13.44	9.87953	7.34	5.34279	7.34	4.86413		11	26.8492	13.44	14.7337	6.12	4.55406	13.44	6.30072	23.2	4.55333		21.98	18.5388	8.56	5.33929	23.2	8.39312	23.2	5.26185	8.56	2.00303		2.46	7.50453	1.24	3.21917	1.24	2.6383	2.46	2.92249	2.46	2.18025		6.12	4.37507	9.78	4.33961	9.78	5.81017
6.22	10.0554	4.98	6.67315	13.66	9.99802	7.46	5.38721	7.46	4.92182		11.18	27.2579	13.66	14.9564	6.22	4.61702	13.66	6.39566	23.58	4.61501		22.34	18.8381	8.7	5.41877	23.58	8.51254	23.58	5.34027	8.7	2.0215		2.5	7.60942	1.26	3.25607	1.26	2.66483	2.5	2.9527	2.5	2.19987		6.22	4.42361	9.94	4.39442	9.94	5.89211
6.32	10.1816	5.06	6.75127	13.88	10.1239	7.58	5.43097	7.58	4.98188		11.36	27.6617	13.88	15.1667	6.32	4.67829	13.88	6.48638	23.96	4.67702		22.7	19.132	8.84	5.49252	23.96	8.63426	23.96	5.42125	8.84	2.04614		2.54	7.71346	1.28	3.29265	1.28	2.69088	2.54	2.98295	2.54	2.22068		6.32	4.47718	10.1	4.45298	10.1	5.96986
6.42	10.3107	5.14	6.82889	14.1	10.2303	7.7	5.49139	7.7	5.03818		11.54	28.0699	14.1	15.3828	6.42	4.73473	14.1	6.57955	24.34	4.7359		23.06	19.4218	8.98	5.56421	24.34	8.75801	24.34	5.49451	8.98	2.06814		2.58	7.81734	1.3	3.32914	1.3	2.7163	2.58	3.01242	2.58	2.24218		6.42	4.52878	10.26	4.50785	10.26	6.04498
6.52	10.4401	5.22	6.90666	14.32	10.3392	7.82	5.55065	7.82	5.09589		11.72	28.4761	14.32	15.5996	6.52	4.79588	14.32	6.67331	24.72	4.80124		23.42	19.7165	9.12	5.63697	24.72	8.88227	24.72	5.56896	9.12	2.08636		2.62	7.92166	1.32	3.36586	1.32	2.7412	2.62	3.04098	2.62	2.26379		6.52	4.58065	10.42	4.5473	10.42	6.11125
6.62	10.566	5.3	6.98288	14.54	10.4647	7.94	5.60026	7.94	5.14579		11.9	28.8762	14.54	15.8148	6.62	4.85776	14.54	6.76892	25.1	4.8608		23.78	20.0022	9.26	5.71386	25.1	9.00796	25.1	5.63812	9.26	2.11196		2.66	8.02566	1.34	3.40312	1.34	2.76587	2.66	3.06894	2.66	2.28494		6.62	4.6281	10.58	4.6022	10.58	6.17891
6.72	10.6917	5.38	7.05316	14.76	10.5749	8.06	5.65232	8.06	5.19796		12.08	29.2777	14.76	16.0304	6.72	4.92293	14.76	6.86558	25.48	4.92484		24.14	20.2959	9.4	5.79559	25.48	9.12286	25.48	5.70667	9.4	2.13889		2.7	8.12911	1.36	3.44114	1.36	2.79067	2.7	3.09694	2.7	2.30486		6.72	4.67474	10.74	4.6559	10.74	6.26093
6.82	10.8116	5.46	7.11211	14.98	10.6921	8.18	5.70633	8.18	5.24801		12.26	29.6844	14.98	16.2505	6.82	4.9845	14.98	6.96475	25.86	4.98956		24.5	20.5885	9.54	5.86776	25.86	9.23979	25.86	5.77927	9.54	2.16051		2.74	8.23295	1.38	3.47998	1.38	2.81588	2.74	3.12585	2.74	2.3236		6.82	4.72598	10.9	4.71311	10.9	6.33007
6.92	10.9303	5.54	7.1656	15.2	10.8143	8.3	5.75922	8.3	5.30206		12.44	30.0927	15.2	16.4712	6.92	5.04618	15.2	7.05629	26.24	5.0522		24.86	20.8842	9.68	5.9384	26.24	9.35648	26.24	5.8463	9.68	2.1826		2.78	8.33778	1.4	3.51941	1.4	2.84165	2.78	3.15607	2.78	2.34263		6.92	4.78495	11.06	4.76692	11.06	6.395
7.02	11.0554	5.62	7.22658	15.42	10.9135	8.42	5.81035	8.42	5.35987		12.62	30.4992	15.42	16.6834	7.02	5.11083	15.42	7.15287	26.62	5.11624		25.22	21.1751	9.82	6.00389	26.62	9.46862	26.62	5.91066	9.82	2.20266		2.82	8.44281	1.42	3.55904	1.42	2.86804	2.82	3.18719	2.82	2.36307		7.02	4.8379	11.22	4.81613	11.22	6.46979
7.12	11.1842	5.7	7.29255	15.64	11.0219	8.54	5.86325	8.54	5.42345		12.8	30.9078	15.64	16.8962	7.12	5.17657	15.64	7.24823	27	5.181		25.58	21.4646	9.96	6.06655	27	9.58209	27	5.985	9.96	2.22646		2.86	8.54759	1.44	3.59843	1.44	2.89493	2.86	3.21836	2.86	2.38448		7.12	4.88409	11.38	4.86875	11.38	6.54201
7.22	11.308	5.78	7.3594	15.86	11.1381	8.66	5.91188	8.66	5.48848		12.98	31.3229	15.86	17.1163	7.22	5.24427	15.86	7.34522	27.38	5.24303		25.94	21.7542	10.1	6.13655	27.38	9.69539	27.38	6.05454	10.1	2.24622		2.9	8.65246	1.46	3.63726	1.46	2.92213	2.9	3.24877	2.9	2.40604		7.22	4.92902	11.54	4.91794	11.54	6.60522
7.32	11.4211	5.86	7.42938	16.08	11.2331	8.78	5.9626	8.78	5.55224		13.16	31.738	16.08	17.3254	7.32	5.3142	16.08	7.43978	27.76	5.31115		26.3	22.0417	10.24	6.21593	27.76	9.81397	27.76	6.12655	10.24	2.27104		2.94	8.75797	1.48	3.67539	1.48	2.94942	2.94	3.27871	2.94	2.4273		7.32	4.97537	11.7	4.97108	11.7	6.67445
7.42	11.5314	5.94	7.4988	16.3	11.3636	8.9	6.00907	8.9	5.6142		13.34	32.1438	16.3	17.5362	7.42	5.3793	16.3	7.53249	28.14	5.37678		26.66	22.3336	10.38	6.29097	28.14	9.93608	28.14	6.19583	10.38	2.29908		2.98	8.86449	1.5	3.71292	1.5	2.97666	2.98	3.3091	2.98	2.44767		7.42	5.01845	11.86	5.02614	11.86	6.75096
7.52	11.6528	6.02	7.56219	16.52	11.4829	9.02	6.06164	9.02	5.66219		13.52	32.5519	16.52	17.7526	7.52	5.44436	16.52	7.61786	28.52	5.43776		27.02	22.6193	10.52	6.35974	28.52	10.0555	28.52	6.26155	10.52	2.32076		3.02	8.97172	1.52	3.74995	1.52	3.00376	3.02	3.34036	3.02	2.46689		7.52	5.06442	12.02	5.07848	12.02	6.82022
7.62	11.7623	6.1	7.62581	16.74	11.6003	9.14	6.11872	9.14	5.71009		13.7	32.9569	16.74	17.9674	7.62	5.50401	16.74	7.71051	28.9	5.50478		27.38	22.9065	10.66	6.43686	28.9	10.1716	28.9	6.33284	10.66	2.3423		3.06	9.0787	1.54	3.78654	1.54	3.03069	3.06	3.37214	3.06	2.48529		7.62	5.11094	12.18	5.13292	12.18	6.88539
7.72	11.8621	6.18	7.69644	16.96	11.7118	9.26	6.17986	9.26	5.76636		13.88	33.3525	16.96	18.1765	7.72	5.5672	16.96	7.8011	29.28	5.5701		27.74	23.1922	10.8	6.51188	29.28	10.294	29.28	6.40273	10.8	2.36175		3.1	9.1847	1.56	3.82275	1.56	3.05741	3.1	3.40345	3.1	2.50325		7.72	5.1592	12.34	5.18783	12.34	6.954
7.82	11.974	6.26	7.77472	17.18	11.8116	9.38	6.24455	9.38	5.82817		14.06	33.7396	17.18	18.3855	7.82	5.63433	17.18	7.89015	29.66	5.63437		28.1	23.4738	10.94	6.58794	29.66	10.4188	29.66	6.47879	10.94	2.38091		3.14	9.2902	1.58	3.85868	1.58	3.08384	3.14	3.43361	3.14	2.52068		7.82	5.2056	12.5	5.2356	12.5	7.02902
7.92	12.0885	6.34	7.85311	17.4	11.9276	9.5	6.30615	9.5	5.889		14.24	34.1348	17.4	18.5938	7.92	5.70344	17.4	7.981	30.04	5.7002		28.46	23.7578	11.08	6.66443	30.04	10.5408	30.04	6.55111	11.08	2.40242		3.18	9.39572	1.6	3.89455	1.6	3.10992	3.18	3.46296	3.18	2.53782		7.92	5.25275	12.66	5.2825	12.66	7.09917
8.02	12.1945	6.42	7.92103	17.62	12.0466	9.62	6.35909	9.62	5.9487		14.42	34.5332	17.62	18.8069	8.02	5.76715	17.62	8.07232	30.42	5.76274		28.82	24.0376	11.22	6.73671	30.42	10.6624	30.42	6.6232	11.22	2.4259		3.22	9.50196	1.62	3.9306	1.62	3.13559	3.22	3.49222	3.22	2.55547		8.02	5.30264	12.82	5.33554	12.82	7.1748
8.12	12.2892	6.5	7.9838	17.84	12.1495	9.74	6.41144	9.74	6.00584		14.6	34.9322	17.84	19.0215	8.12	5.82699	17.84	8.16372	30.8	5.82982		29.18	24.3157	11.36	6.80332	30.8	10.7797	30.8	6.69269	11.36	2.44869		3.26	9.60961	1.64	3.96703	1.64	3.16091	3.26	3.52156	3.26	2.57351		8.12	5.3517	12.98	5.38913	12.98	7.24679
8.22	12.3916	6.58	8.05251	18.06	12.2768	9.86	6.46157	9.86	6.07313		14.78	35.3306	18.06	19.2381	8.22	5.88558	18.06	8.24901	31.18	5.89478		29.54	24.5984	11.5	6.87486	31.18	10.9045	31.18	6.76757	11.5	2.4718		3.3	9.7182	1.66	4.00393	1.66	3.186	3.3	3.55064	3.3	2.59088		8.22	5.4016	13.14	5.44376	13.14	7.31531
8.32	12.5035	6.66	8.12414	18.28	12.4012	9.98	6.51583	9.98	6.14329		14.96	35.7283	18.28	19.4569	8.32	5.94332	18.28	8.33952	31.56	5.96099		29.9	24.8823	11.64	6.9487	31.56	11.0262	31.56	6.83266	11.64	2.48917		3.34	9.82663	1.68	4.0412	1.68	3.21104	3.34	3.57941	3.34	2.60748		8.32	5.44993	13.3	5.49798	13.3	7.3883
8.42	12.625	6.74	8.2014	18.5	12.5147	10.1	6.57004	10.1	6.1994		15.14	36.1284	18.5	19.6717	8.42	6.00284	18.5	8.43478	31.94	6.02911		30.26	25.154	11.78	7.02794	31.94	11.1422	31.94	6.90961	11.78	2.51119		3.38	9.93473	1.7	4.07868	1.7	3.23615	3.38	3.60826	3.38	2.62441		8.42	5.49899	13.46	5.54905	13.46	7.46493
8.52	12.754	6.82	8.27779	18.72	12.6399	10.22	6.62336	10.22	6.24436		15.32	36.5315	18.72	19.8937	8.52	6.07005	18.72	8.52474	32.32	6.0953		30.62	25.4344	11.92	7.10208	32.32	11.263	32.32	6.9821	11.92	2.53312		3.42	10.0429	1.72	4.11621	1.72	3.26131	3.42	3.63757	3.42	2.64216		8.52	5.54339	13.62	5.60445	13.62	7.54127
8.62	12.8816	6.9	8.34563	18.94	12.7635	10.34	6.68964	10.34	6.28879		15.5	36.9364	18.94	20.1069	8.62	6.13871	18.94	8.62231	32.7	6.16354		30.98	25.709	12.06	7.18046	32.7	11.3788	32.7	7.05378	12.06	2.55804		3.46	10.1513	1.74	4.15372	1.74	3.28647	3.46	3.66748	3.46	2.66001		8.62	5.58845	13.78	5.65319	13.78	7.60462
8.72	12.9952	6.98	8.40804	19.16	12.8468	10.46	6.75376	10.46	6.33843		15.68	37.3456	19.16	20.3248	8.72	6.20696	19.16	8.71842	33.08	6.22782		31.34	25.9876	12.2	7.25824	33.08	11.4984	33.08	7.13013	12.2	2.57957		3.5	10.2597	1.76	4.19118	1.76	3.31156	3.5	3.69778	3.5	2.67735		8.72	5.63154	13.94	5.7062	13.94	7.68774
8.82	13.1144	7.06	8.47257	19.38	12.9527	10.58	6.81328	10.58	6.3895		15.86	37.7528	19.38	20.5405	8.82	6.27638	19.38	8.81104	33.46	6.29598		31.7	26.2606	12.34	7.32641	33.46	11.6159	33.46	7.20775	12.34	2.59807		3.54	10.3675	1.78	4.22857	1.78	3.33665	3.54	3.7277	3.54	2.69491		8.82	5.67906	14.1	5.76231	14.1	7.76059
8.92	13.2352	7.14	8.54018	19.6	13.067	10.7	6.8706	10.7	6.43877		16.04	38.1493	19.6	20.7648	8.92	6.34659	19.6	8.9092	33.84	6.36126		32.06	26.531	12.48	7.39376	33.84	11.7353	33.84	7.28032	12.48	2.61904		3.58	10.4741	1.8	4.26592	1.8	3.36186	3.58	3.75677	3.58	2.71358		8.92	5.7284	14.26	5.81471	14.26	7.82822
9.02	13.3547	7.22	8.6116	19.82	13.2032	10.82	6.91764	10.82	6.49057		16.22	38.5625	19.82	20.9832	9.02	6.41247	19.82	9.00506	34.22	6.4303		32.42	26.8133	12.62	7.46542	34.22	11.855	34.22	7.35721	12.62	2.64174		3.62	10.5793	1.82	4.30331	1.82	3.38734	3.62	3.7857	3.62	2.73342		9.02	5.77727	14.42	5.86718	14.42	7.89424
9.12	13.4739	7.3	8.68168	20.04	13.31	10.94	6.95024	10.94	6.545		16.4	38.9715	20.04	21.1998	9.12	6.48048	20.04	9.09546	34.6	6.49588		32.78	27.0923	12.76	7.53594	34.6	11.9735	34.6	7.43018	12.76	2.66298		3.66	10.6843	1.84	4.34083	1.84	3.41316	3.66	3.81556	3.66	2.75385		9.12	5.8241	14.58	5.9251	14.58	7.96997
9.22	13.5957	7.38	8.75541	20.26	13.4176	11.06	7.0019	11.06	6.60301		16.58	39.3862	20.26	21.4179	9.22	6.54518	20.26	9.18922	34.98	6.56478		33.14	27.3714	12.9	7.61392	34.98	12.0973	34.98	7.50531	12.9	2.68566		3.7	10.7905	1.86	4.37857	1.86	3.43926	3.7	3.84639	3.7	2.77389		9.22	5.86612	14.74	5.97527	14.74	8.03671
9.32	13.7187	7.46	8.83333	20.48	13.5322	11.18	7.06111	11.18	6.66607		16.76	39.7964	20.48	21.6346	9.32	6.60878	20.48	9.28315	35.36	6.63326		33.5	27.6595	13.04	7.6968	35.36	12.2154	35.36	7.58141	13.04	2.70763		3.74	10.8975	1.88	4.41659	1.88	3.4655	3.74	3.87744	3.74	2.79285		9.32	5.91229	14.9	6.02989	14.9	8.11206
9.42	13.8318	7.54	8.91389	20.7	13.638	11.3	7.12383	11.3	6.72739		16.94	40.1996	20.7	21.8512	9.42	6.67169	20.7	9.37569	35.74	6.70147		33.86	27.9515	13.18	7.7696	35.74	12.3338	35.74	7.65165	13.18	2.72833		3.78	11.004	1.9	4.45497	1.9	3.49168	3.78	3.90814	3.78	2.81084		9.42	5.95616	15.06	6.08454	15.06	8.18503
9.52	13.95	7.62	8.99892	20.92	13.7408	11.42	7.18816	11.42	6.77781		17.12	40.6084	20.92	22.0623	9.52	6.73581	20.92	9.47319	36.12	6.77019		34.22	28.2422	13.32	7.84009	36.12	12.4537	36.12	7.72564	13.32	2.75238		3.82	11.1086	1.92	4.49379	1.92	3.51765	3.82	3.9386	3.82	2.82873		9.52	6.00224	15.22	6.13291	15.22	8.2587
9.62	14.0678	7.7	9.07791	21.14	13.8365	11.54	7.2431	11.54	6.82635		17.3	41.014	21.14	22.2791	9.62	6.79985	21.14	9.57064	36.5	6.8355		34.58	28.525	13.46	7.91677	36.5	12.5738	36.5	7.79992	13.46	2.77882		3.86	11.2114	1.94	4.53311	1.94	3.54337	3.86	3.96913	3.86	2.84735		9.62	6.04653	15.38	6.18426	15.38	8.33266
9.72	14.1623	7.78	9.15453	21.36	13.9308	11.66	7.29868	11.66	6.87662		17.48	41.4236	21.36	22.5002	9.72	6.8609	21.36	9.66437	36.88	6.90236		34.94	28.8151	13.6	8.0023	36.88	12.6918	36.88	7.86484	13.6	2.80885		3.9	11.3133	1.96	4.57286	1.96	3.56893	3.9	3.99954	3.9	2.86702		9.72	6.09099	15.54	6.24303	15.54	8.41314
9.82	14.2639	7.86	9.24234	21.58	14.0487	11.78	7.35175	11.78	6.9336		17.66	41.8319	21.58	22.72	9.82	6.92733	21.58	9.75402	37.26	6.97344		35.3	29.1147	13.74	8.07864	37.26	12.8115	37.26	7.94209	13.74	2.8325		3.94	11.415	1.98	4.61289	1.98	3.59441	3.94	4.02969	3.94	2.88706		9.82	6.14201	15.7	6.29053	15.7	8.47611
9.92	14.379	7.94	9.3293	21.8	14.1612	11.9	7.40224	11.9	6.99595		17.84	42.2439	21.8	22.9419	9.92	6.99381	21.8	9.85152	37.64	7.03764		35.66	29.4181	13.88	8.15615	37.64	12.9231	37.64	8.00501	13.88	2.85421		3.98	11.5173	2	4.65296	2	3.61984	3.98	4.05974	3.98	2.9063		9.92	6.18856	15.86	6.34525	15.86	8.55562
10.02	14.4876	8.02	9.40694	22.02	14.2586	12.02	7.44885	12.02	7.05156		18.02	42.6537	22.02	23.1683	10.02	7.06296	22.02	9.95003	38.02	7.10487		36.02	29.7151	14.02	8.22827	38.02	13.0461	38.02	8.07938	14.02	2.87721		4.02	11.6199	2.02	4.69282	2.02	3.64514	4.02	4.08954	4.02	2.9246		10.02	6.23421	16.02	6.39787	16.02	8.63319
10.12	14.598	8.1	9.47881	22.24	14.3721	12.14	7.50374	12.14	7.10116		18.2	43.0615	22.24	23.3887	10.12	7.13314	22.24	10.0489	38.4	7.17395		36.38	30.0133	14.16	8.30444	38.4	13.1584	38.4	8.14877	14.16	2.89762		4.06	11.7218	2.04	4.73231	2.04	3.67021	4.06	4.11885	4.06	2.9425		10.12	6.27991	16.18	6.45101	16.18	8.70405
10.22	14.7106	8.18	9.54966	22.46	14.4857	12.26	7.55602	12.26	7.15748		18.38	43.4714	22.46	23.6155	10.22	7.20022	22.46	10.1442	38.78	7.24741		36.74	30.3047	14.3	8.38149	38.78	13.2717	38.78	8.22035	14.3	2.92352		4.1	11.8227	2.06	4.77143	2.06	3.69506	4.1	4.14805	4.1	2.9602		10.22	6.32322	16.34	6.50339	16.34	8.77589
10.32	14.8225	8.26	9.61877	22.68	14.5912	12.38	7.60385	12.38	7.21393		18.56	43.8817	22.68	23.8412	10.32	7.26533	22.68	10.2421	39.16	7.32171		37.1	30.5974	14.44	8.4618	39.16	13.3913	39.16	8.2946	14.44	2.94784		4.14	11.9226	2.08	4.8103	2.08	3.71989	4.14	4.17735	4.14	2.9776		10.32	6.36727	16.5	6.56047	16.5	8.84573
10.42	14.9295	8.34	9.69384	22.9	14.6996	12.5	7.64899	12.5	7.27717		18.74	44.2886	22.9	24.0685	10.42	7.33191	22.9	10.337	39.54	7.39305		37.46	30.8905	14.58	8.54082	39.54	13.5098	39.54	8.37001	14.58	2.97221		4.18	12.0221	2.1	4.84914	2.1	3.74491	4.18	4.20596	4.18	2.99502		10.42	6.41318	16.66	6.61052	16.66	8.92315
10.52	15.0474	8.42	9.7671	23.12	14.8164	12.62	7.70174	12.62	7.33974		18.92	44.6943	23.12	24.293	10.52	7.4014	23.12	10.4305	39.92	7.46604		37.82	31.1885	14.72	8.61923	39.92	13.6263	39.92	8.43925	14.72	2.99577		4.22	12.1219	2.12	4.88817	2.12	3.77031	4.22	4.23358	4.22	3.01307		10.52	6.46152	16.82	6.65946	16.82	8.99962
10.62	15.1718	8.5	9.8355	23.34	14.9283	12.74	7.75378	12.74	7.40194		19.1	45.0958	23.34	24.5187	10.62	7.47113	23.34	10.5219	40.3	7.53664		38.18	31.4837	14.86	8.69657	40.3	13.7408	40.3	8.50833	14.86	3.01934		4.26	12.2221	2.14	4.92756	2.14	3.79616	4.26	4.26114	4.26	3.03174		10.62	6.50519	16.98	6.71574	16.98	9.0685
10.72	15.288	8.58	9.89853	23.56	15.0387	12.86	7.8056	12.86	7.45844		19.28	45.5014	23.56	24.7494	10.72	7.53263	23.56	10.6189	40.68	7.60671		38.54	31.7762	15	8.77515	40.68	13.8626	40.68	8.57438	15	3.04672		4.3	12.3227	2.16	4.96736	2.16	3.82247	4.3	4.28924	4.3	3.05023		10.72	6.54346	17.14	6.7753	17.14	9.13918
10.82	15.4029	8.66	9.96503	23.78	15.1589	12.98	7.85536	12.98	7.51815		19.46	45.909	23.78	24.9789	10.82	7.59483	23.78	10.7144	41.06	7.67986		38.9	32.0611	15.14	8.85579	41.06	13.9823	41.06	8.63598	15.14	3.07783		4.34	12.4232	2.18	5.00747	2.18	3.84915	4.34	4.31806	4.34	3.06766		10.82	6.58839	17.3	6.82922	17.3	9.20821
10.92	15.5137	8.74	10.0329	24	15.2644	13.1	7.90099	13.1	7.58319		19.64	46.3203	24	25.2113	10.92	7.66089	24	10.8125	41.44	7.75654		39.26	32.3505	15.28	8.9379	41.44	14.1066	41.44	8.70306	15.28	3.10165		4.38	12.5235	2.2	5.04768	2.2	3.87617	4.38	4.3475	4.38	3.08435		10.92	6.63862	17.46	6.87938	17.46	9.27171
11.02	15.6198	8.82	10.1017	24.22	15.3671	13.22	7.94688	13.22	7.64972		19.82	46.7327	24.22	25.444	11.02	7.7257	24.22	10.9062	41.82	7.82414		39.62	32.643	15.42	9.01685	41.82	14.2333	41.82	8.76697	15.42	3.13145		4.42	12.6241	2.22	5.08775	2.22	3.90349	4.42	4.37691	4.42	3.10135		11.02	6.67954	17.62	6.93278	17.62	9.34072
11.12	15.7287	8.9	10.173	24.44	15.4713	13.34	8.00042	13.34	7.70996		20	47.1456	24.44	25.6764	11.12	7.79066	24.44	11.0029	42.2	7.89292		39.98	32.9278	15.56	9.09187	42.2	14.3612	42.2	8.82904	15.56	3.15748		4.46	12.7251	2.24	5.12742	2.24	3.93108	4.46	4.4055	4.46	3.11884		11.12	6.72108	17.78	6.99161	17.78	9.4159
11.22	15.8451	8.98	10.2467	24.66	15.5745	13.46	8.05492	13.46	7.77095		20.18	47.5697	24.66	25.9086	11.22	7.85305	24.66	11.1017	42.58	7.96096		40.34	33.2196	15.7	9.16511	42.58	14.4879	42.58	8.89569	15.7	3.18254		4.5	12.8264	2.26	5.1665	2.26	3.95879	4.5	4.4331	4.5	3.13648		11.22	6.76545	17.94	7.03865	17.94	9.48412
11.32	15.9682	9.06	10.3227	24.88	15.6901	13.58	8.10821	13.58	7.83181		20.36	47.9963	24.88	26.1391	11.32	7.91676	24.88	11.2005	42.96	8.03537		40.7	33.5128	15.84	9.24128	42.96	14.6196	42.96	8.95696	15.84	3.20707		4.54	12.9271	2.28	5.20495	2.28	3.98641	4.54	4.46029	4.54	3.1543		11.32	6.80831	18.1	7.08691	18.1	9.54882
11.42	16.0921	9.14	10.3971	25.1	15.7977	13.7	8.16147	13.7	7.89235		20.54	48.4185	25.1	26.3678	11.42	7.98243	25.1	11.2956	43.34	8.10436		41.06	33.8022	15.98	9.31573	43.34	14.7458	43.34	9.02316	15.98	3.23242		4.58	13.0266	2.3	5.24288	2.3	4.01369	4.58	4.4877	4.58	3.17231		11.42	6.84928	18.26	7.13524	18.26	9.61072
11.52	16.2152	9.22	10.468	25.32	15.9052	13.82	8.21925	13.82	7.95474		20.72	48.8546	25.32	26.5922	11.52	8.049	25.32	11.3915	43.72	8.1748		41.42	34.0907	16.12	9.3878	43.72	14.8787	43.72	9.08682	16.12	3.25508		4.62	13.1257	2.32	5.28058	2.32	4.04045	4.62	4.51549	4.62	3.18956		11.52	6.90126	18.42	7.18418	18.42	9.68309
11.62	16.3305	9.3	10.5338	25.54	16.0215	13.94	8.27416	13.94	8.01944		20.9	49.2892	25.54	26.8147	11.62	8.11593	25.54	11.4877	44.1	8.24292		41.78	34.3718	16.26	9.46742	44.1	15.0017	44.1	9.15094	16.26	3.28193		4.66	13.225	2.34	5.31842	2.34	4.06668	4.66	4.54351	4.66	3.20554		11.62	6.94598	18.58	7.24071	18.58	9.76003
11.72	16.4381	9.38	10.6073	25.76	16.1215	14.06	8.323	14.06	8.08051		21.08	49.7286	25.76	27.0472	11.72	8.18272	25.76	11.5853	44.48	8.31525		42.14	34.6562	16.4	9.53727	44.48	15.1267	44.48	9.21578	16.4	3.31187		4.7	13.3249	2.36	5.35671	2.36	4.0925	4.7	4.57204	4.7	3.22133		11.72	6.98455	18.74	7.2912	18.74	9.81837
11.82	16.5429	9.46	10.6896	25.98	16.2306	14.18	8.37275	14.18	8.13449		21.26	50.1633	25.98	27.2786	11.82	8.24753	25.98	11.6834	44.86	8.38842		42.5	34.9411	16.54	9.61629	44.86	15.2424	44.86	9.28401	16.54	3.33908		4.74	13.4263	2.38	5.39553	2.38	4.11811	4.74	4.60151	4.74	3.23803		11.82	7.02463	18.9	7.33435	18.9	9.88909
11.92	16.6435	9.54	10.7655	26.2	16.3404	14.3	8.43591	14.3	8.19063		21.44	50.5956	26.2	27.5126	11.92	8.31357	26.2	11.784	45.24	8.46568		42.86	35.2214	16.68	9.69283	45.24	15.3633	45.24	9.34931	16.68	3.36656		4.78	13.5299	2.4	5.4347	2.4	4.14378	4.78	4.63128	4.78	3.25552		11.92	7.06494	19.06	7.38733	19.06	9.95548
12.02	16.7467	9.62	10.8314	26.42	16.4309	14.42	8.49594	14.42	8.25621		21.62	51.0255	26.42	27.7383	12.02	8.3731	26.42	11.8769	45.62	8.53931		43.22	35.5081	16.82	9.76167	45.62	15.4819	45.62	9.41172	16.82	3.39312		4.82	13.6356	2.42	5.47386	2.42	4.1697	4.82	4.66	4.82	3.27338		12.02	7.11145	19.22	7.44223	19.22	10.0241
12.12	16.8524	9.7	10.8927	26.64	16.5464	14.54	8.54357	14.54	8.33005		21.8	51.4538	26.64	27.9639	12.12	8.43922	26.64	11.9778	46	8.61253		43.58	35.7941	16.96	9.83545	46	15.6075	46	9.47966	16.96	3.42058		4.86	13.7417	2.44	5.5126	2.44	4.19591	4.86	4.68738	4.86	3.29148		12.12	7.15953	19.38	7.49852	19.38	10.0909
12.22	16.9566	9.78	10.9601	26.86	16.6492	14.66	8.59873	14.66	8.40705		21.98	51.8835	26.86	28.1883	12.22	8.50744	26.86	12.0771	46.38	8.68534		43.94	36.0832	17.1	9.90767	46.38	15.723	46.38	9.53813	17.1	3.44813		4.9	13.8465	2.46	5.55062	2.46	4.22234	4.9	4.7142	4.9	3.30963		12.22	7.20933	19.54	7.55345	19.54	10.1594
12.32	17.0705	9.86	11.0294	27.08	16.759	14.78	8.6621	14.78	8.47849		22.16	52.3181	27.08	28.4234	12.32	8.57197	27.08	12.1748	46.76	8.76058		44.3	36.3637	17.24	9.98126	46.76	15.841	46.76	9.6059	17.24	3.4769		4.94	13.9498	2.48	5.58787	2.48	4.24882	4.94	4.7411	4.94	3.32767		12.32	7.24963	19.7	7.61236	19.7	10.2338
12.42	17.1845	9.94	11.1017	27.3	16.8623	14.9	8.72298	14.9	8.5447		22.34	52.7578	27.3	28.6556	12.42	8.63917	27.3	12.2761	47.14	8.83292		44.66	36.6449	17.38	10.0521	47.14	15.9599	47.14	9.66978	17.38	3.50553		4.98	14.0525	2.5	5.6245	2.5	4.27522	4.98	4.76854	4.98	3.34599		12.42	7.28337	19.86	7.66733	19.86	10.3018
12.52	17.2972	10.02	11.1794	27.52	16.9736	15.02	8.78772	15.02	8.59841		22.52	53.1955	27.52	28.8854	12.52	8.7075	27.52	12.3723	47.52	8.90863		45.02	36.922	17.52	10.1294	47.52	16.0812	47.52	9.73238	17.52	3.53436		5.02	14.1558	2.52	5.6608	2.52	4.30152	5.02	4.79674	5.02	3.36514		12.52	7.3288	20.02	7.71968	20.02	10.362
12.62	17.4158	10.1	11.2593	27.74	17.0926	15.14	8.85618	15.14	8.6441		22.7	53.632	27.74	29.1094	12.62	8.77591	27.74	12.4729	47.9	8.98072		45.38	37.2039	17.66	10.2054	47.9	16.1989	47.9	9.79705	17.66	3.56512		5.06	14.2598	2.54	5.69698	2.54	4.32781	5.06	4.82547	5.06	3.38508		12.62	7.36693	20.18	7.77724	20.18	10.4345
12.72	17.5283	10.18	11.3406	27.96	17.1999	15.26	8.9185	15.26	8.70392		22.88	54.0684	27.96	29.3355	12.72	8.84454	27.96	12.5727	48.28	9.05153		45.74	37.4808	17.8	10.2799	48.28	16.3169	48.28	9.85848	17.8	3.59277		5.1	14.364	2.56	5.73308	2.56	4.35424	5.1	4.85427	5.1	3.40503		12.72	7.40876	20.34	7.83207	20.34	10.5034
12.82	17.6167	10.26	11.4128	28.18	17.3103	15.38	8.97536	15.38	8.77112		23.06	54.5029	28.18	29.5568	12.82	8.91029	28.18	12.6686	48.66	9.12597		46.1	37.7695	17.94	10.3561	48.66	16.429	48.66	9.92468	17.94	3.61563		5.14	14.4677	2.58	5.76898	2.58	4.3809	5.14	4.88295	5.14	3.42351		12.82	7.45195	20.5	7.88241	20.5	10.5694
12.92	17.7022	10.34	11.4822	28.4	17.4149	15.5	9.03332	15.5	8.83143		23.24	54.9367	28.4	29.7805	12.92	8.98219	28.4	12.771	49.04	9.20036		46.46	38.049	18.08	10.4332	49.04	16.5433	49.04	9.99083	18.08	3.63706		5.18	14.571	2.6	5.8045	2.6	4.40782	5.18	4.91177	5.18	3.44018		12.92	7.4871	20.66	7.93446	20.66	10.6298
13.02	17.7959	10.42	11.5544	28.62	17.524	15.62	9.09743	15.62	8.8896		23.42	55.3613	28.62	30.004	13.02	9.0481	28.62	12.8687	49.42	9.27822		46.82	38.3218	18.22	10.5086	49.42	16.6572	49.42	10.0583	18.22	3.6651		5.22	14.6736	2.62	5.83948	2.62	4.43488	5.22	4.94114	5.22	3.45671		13.02	7.52351	20.82	7.9926	20.82	10.6964
13.12	17.897	10.5	11.6284	28.84	17.6295	15.74	9.16226	15.74	8.95355		23.6	55.7902	28.84	30.2264	13.12	9.11491	28.84	12.9663	49.8	9.35024		47.18	38.5995	18.36	10.5879	49.8	16.779	49.8	10.1215	18.36	3.69616		5.26	14.7758	2.64	5.87397	2.64	4.46185	5.26	4.97112	5.26	3.47456		13.12	7.56855	20.98	8.05168	20.98	10.7627
13.22	17.9979	10.58	11.6971	29.06	17.7345	15.86	9.23067	15.86	9.02507		23.78	56.2125	29.06	30.4491	13.22	9.18271	29.06	13.0689	50.18	9.42336		47.54	38.8832	18.5	10.661	50.18	16.8997	50.18	10.1856	18.5	3.72409		5.3	14.8781	2.66	5.90819	2.66	4.48852	5.3	5.00119	5.3	3.49345		13.22	7.6162	21.14	8.10439	21.14	10.8239
13.32	18.1049	10.66	11.7718	29.28	17.849	15.98	9.29915	15.98	9.09437		23.96	56.6433	29.28	30.673	13.32	9.25093	29.28	13.1721	50.56	9.49621		47.9	39.1654	18.64	10.7445	50.56	17.0191	50.56	10.2513	18.64	3.75284		5.34	14.9808	2.68	5.94252	2.68	4.51471	5.34	5.03072	5.34	3.51222		13.32	7.66332	21.3	8.15153	21.3	10.8936
13.42	18.2182	10.74	11.8525	29.5	17.9613	16.1	9.36246	16.1	9.15593		24.14	57.0656	29.5	30.8949	13.42	9.31514	29.5	13.2701	50.94	9.5753		48.26	39.4457	18.78	10.8181	50.94	17.1416	50.94	10.3158	18.78	3.77877		5.38	15.0835	2.7	5.97735	2.7	4.54033	5.38	5.05962	5.38	3.53039		13.42	7.71161	21.46	8.21049	21.46	10.9609
13.52	18.3307	10.82	11.9353	29.72	18.0686	16.22	9.42709	16.22	9.22189		24.32	57.4869	29.72	31.1134	13.52	9.37724	29.72	13.3731	51.32	9.65222		48.62	39.7306	18.92	10.8913	51.32	17.2602	51.32	10.3776	18.92	3.80672		5.42	15.1866	2.72	6.01288	2.72	4.56538	5.42	5.08808	5.42	3.54838		13.52	7.75407	21.62	8.2665	21.62	11.037
13.62	18.4418	10.9	12.0215	29.94	18.1599	16.34	9.49273	16.34	9.2914		24.5	57.9001	29.94	31.3304	13.62	9.43754	29.94	13.4767	51.7	9.7301		48.98	40.0128	19.06	10.9566	51.7	17.3733	51.7	10.4489	19.06	3.83854		5.46	15.2902	2.74	6.04907	2.74	4.58993	5.46	5.11589	5.46	3.56685		13.62	7.78994	21.78	8.32265	21.78	11.1044
13.72	18.5459	10.98	12.1042	30.16	18.2627	16.46	9.57089	16.46	9.35975		24.68	58.3132	30.16	31.5413	13.72	9.5011	30.16	13.5752	52.08	9.80306		49.34	40.2972	19.2	11.0258	52.08	17.484	52.08	10.51	19.2	3.86227		5.5	15.3941	2.76	6.08566	2.76	4.61404	5.5	5.14316	5.5	3.58589		13.72	7.82942	21.94	8.38239	21.94	11.1783
13.82	18.6375	11.06	12.1751	30.38	18.361	16.58	9.64369	16.58	9.42084		24.86	58.7282	30.38	31.7624	13.82	9.57015	30.38	13.6714	52.46	9.8767		49.7	40.5881	19.34	11.1011	52.46	17.589	52.46	10.5738	19.34	3.88792		5.54	15.4968	2.78	6.12231	2.78	4.63772	5.54	5.17097	5.54	3.605		13.82	7.87335	22.1	8.43898	22.1	11.235
13.92	18.7332	11.14	12.2352	30.6	18.433	16.7	9.70831	16.7	9.48994		25.04	59.1417	30.6	31.9804	13.92	9.63635	30.6	13.7689	52.84	9.95164		50.06	40.8678	19.48	11.1763	52.84	17.6987	52.84	10.6364	19.48	3.91716		5.58	15.5983	2.8	6.15874	2.8	4.66103	5.58	5.19982	5.58	3.62348		13.92	7.9198	22.26	8.49681	22.26	11.3023
14.02	18.8232	11.22	12.2968	30.82	18.5282	16.82	9.77405	16.82	9.56898		25.22	59.5605	30.82	32.201	14.02	9.70053	30.82	13.8726	53.22	10.0234		50.42	41.1523	19.62	11.2452	53.22	17.8018	53.22	10.6991	19.62	3.94157		5.62	15.6998	2.82	6.19475	2.82	4.68411	5.62	5.22884	5.62	3.64119		14.02	7.96091	22.42	8.55294	22.42	11.3767
14.12	18.9169	11.3	12.3613	31.04	18.6317	16.94	9.84038	16.94	9.64051		25.4	59.978	31.04	32.4212	14.12	9.76688	31.04	13.9777	53.6	10.0945		50.78	41.4433	19.76	11.3105	53.6	17.9073	53.6	10.7643	19.76	3.97062		5.66	15.8029	2.84	6.23032	2.84	4.70714	5.66	5.25722	5.66	3.65903		14.12	8.00933	22.58	8.60849	22.58	11.4491
14.22	19.0143	11.38	12.4305	31.26	18.7519	17.06	9.89814	17.06	9.70203		25.58	60.3908	31.26	32.6485	14.22	9.8375	31.26	14.0791	53.98	10.1691		51.14	41.7243	19.9	11.3802	53.98	18.0115	53.98	10.8307	19.9	3.99257		5.7	15.9077	2.86	6.26561	2.86	4.73028	5.7	5.28508	5.7	3.67807		14.22	8.05743	22.74	8.6674	22.74	11.5141
14.32	19.1245	11.46	12.5051	31.48	18.8704	17.18	9.95241	17.18	9.76439		25.76	60.7974	31.48	32.8665	14.32	9.90398	31.48	14.1797	54.36	10.2362		51.5	42.0053	20.04	11.4471	54.36	18.1095	54.36	10.8896	20.04	4.02039		5.74	16.0124	2.88	6.30084	2.88	4.75364	5.74	5.31287	5.74	3.698		14.32	8.09898	22.9	8.71923	22.9	11.5757
14.42	19.2266	11.54	12.5758	31.7	18.9661	17.3	10.0132	17.3	9.83225		25.94	61.2065	31.7	33.081	14.42	9.96984	31.7	14.287	54.74	10.309		51.86	42.2859	20.18	11.5165	54.74	18.2014	54.74	10.9561	20.18	4.04701		5.78	16.1156	2.9	6.33617	2.9	4.77729	5.78	5.34083	5.78	3.71756		14.42	8.14585	23.06	8.77658	23.06	11.638
14.52	19.3149	11.62	12.6419	31.92	19.0694	17.42	10.0787	17.42	9.91334		26.12	61.6169	31.92	33.2982	14.52	10.039	31.92	14.3924	55.12	10.3826		52.22	42.5726	20.32	11.5865	55.12	18.301	55.12	11.018	20.32	4.07329		5.82	16.2177	2.92	6.37166	2.92	4.80122	5.82	5.36851	5.82	3.73595		14.52	8.18915	23.22	8.83173	23.22	11.7064
14.62	19.4055	11.7	12.7119	32.14	19.1774	17.54	10.1468	17.54	9.99188		26.3	62.0375	32.14	33.5165	14.62	10.1072	32.14	14.4946	55.5	10.4569		52.58	42.8575	20.46	11.6578	55.5	18.4049	55.5	11.0814	20.46	4.10155		5.86	16.3206	2.94	6.4073	2.94	4.82532	5.86	5.39539	5.86	3.75359		14.62	8.22553	23.38	8.89096	23.38	11.773
14.72	19.5037	11.78	12.7905	32.36	19.2728	17.66	10.2152	17.66	10.0698		26.48	62.4592	32.36	33.7411	14.72	10.1677	32.36	14.5978	55.88	10.5292		52.94	43.1326	20.6	11.7282	55.88	18.4942	55.88	11.1415	20.6	4.12762		5.9	16.4245	2.96	6.44309	2.96	4.84947	5.9	5.42229	5.9	3.77126		14.72	8.26019	23.54	8.94618	23.54	11.8326
14.82	19.6023	11.86	12.8722	32.58	19.3773	17.78	10.2936	17.78	10.1383		26.66	62.8751	32.58	33.958	14.82	10.2304	32.58	14.7006	56.26	10.6041		53.3	43.4103	20.74	11.7982	56.26	18.5953	56.26	11.2025	20.74	4.15034		5.94	16.5283	2.98	6.47911	2.98	4.8736	5.94	5.44981	5.94	3.78898		14.82	8.30086	23.7	8.99825	23.7	11.8862
14.92	19.7066	11.94	12.9587	32.8	19.4736	17.9	10.3703	17.9	10.2148		26.84	63.3072	32.8	34.1867	14.92	10.2935	32.8	14.8085	56.64	10.6778		53.66	43.6947	20.88	11.877	56.64	18.6858	56.64	11.261	20.88	4.17728		5.98	16.6319	3	6.51548	3	4.89762	5.98	5.47743	5.98	3.80626		14.92	8.34142	23.86	9.05426	23.86	11.9636
15.02	19.8019	12.02	13.0398	33.02	19.5727	18.02	10.4453	18.02	10.2901		27.02	63.7309	33.02	34.4076	15.02	10.3548	33.02	14.9156	57.02	10.7519		54.02	43.9712	21.02	11.9481	57.02	18.787	57.02	11.3187	21.02	4.20538		6.02	16.736	3.02	6.55221	3.02	4.92147	6.02	5.50462	6.02	3.82321		15.02	8.38389	24.02	9.10605	24.02	12.0347
15.12	19.8952	12.1	13.1088	33.24	19.6826	18.14	10.5289	18.14	10.3623		27.2	64.1507	33.24	34.6159	15.12	10.4177	33.24	15.0151	57.4	10.8282		54.38	44.2661	21.16	12.021	57.4	18.887	57.4	11.3802	21.16	4.23283		6.06	16.8405	3.04	6.58929	3.04	4.94516	6.06	5.53188	6.06	3.84031		15.12	8.42437	24.18	9.1555	24.18	12.0909
15.22	19.9797	12.18	13.1744	33.46	19.7853	18.26	10.6013	18.26	10.4402		27.38	64.5684	33.46	34.8364	15.22	10.4797	33.46	15.1225	57.78	10.9021		54.74	44.5471	21.3	12.0939	57.78	18.9821	57.78	11.4409	21.3	4.25973		6.1	16.9442	3.06	6.62677	3.06	4.96873	6.1	5.56033	6.1	3.85771		15.22	8.46192	24.34	9.20619	24.34	12.1487
15.32	20.0772	12.26	13.2416	33.68	19.8651	18.38	10.6637	18.38	10.5137		27.56	64.99	33.68	35.0529	15.32	10.5411	33.68	15.2234	58.16	10.9751		55.1	44.8144	21.44	12.1637	58.16	19.0763	58.16	11.5011	21.44	4.28482		6.14	17.0467	3.08	6.66468	3.08	4.99222	6.14	5.58999	6.14	3.8753		15.32	8.50255	24.5	9.25852	24.5	12.2107
15.42	20.1977	12.34	13.3115	33.9	19.9688	18.5	10.7247	18.5	10.5847		27.74	65.4052	33.9	35.267	15.42	10.6087	33.9	15.332	58.54	11.0473		55.46	45.0917	21.58	12.2263	58.54	19.1748	58.54	11.5635	21.58	4.31028		6.18	17.1498	3.1	6.70302	3.1	5.01572	6.18	5.61972	6.18	3.89302		15.42	8.54367	24.66	9.30926	24.66	12.2876
15.52	20.3248	12.42	13.3816	34.12	20.0686	18.62	10.7879	18.62	10.6646		27.92	65.8103	34.12	35.4893	15.52	10.6753	34.12	15.4306	58.92	11.1203		55.82	45.372	21.72	12.3007	58.92	19.2704	58.92	11.6242	21.72	4.33656		6.22	17.2549	3.12	6.74172	3.12	5.03919	6.22	5.64803	6.22	3.91075		15.52	8.57976	24.82	9.36547	24.82	12.3513
15.62	20.4462	12.5	13.4463	34.34	20.1798	18.74	10.8557	18.74	10.7421		28.1	66.2102	34.34	35.712	15.62	10.7381	34.34	15.533	59.3	11.1929		56.18	45.6509	21.86	12.3683	59.3	19.3662	59.3	11.6866	21.86	4.36416		6.26	17.3602	3.14	6.78064	3.14	5.06256	6.26	5.674	6.26	3.92788		15.62	8.61705	24.98	9.41608	24.98	12.4103
15.72	20.558	12.58	13.5201	34.56	20.2855	18.86	10.9173	18.86	10.8183		28.28	66.6182	34.56	35.9328	15.72	10.8002	34.56	15.6358	59.68	11.2706		56.54	45.9313	22	12.4405	59.68	19.4674	59.68	11.7523	22	4.39282		6.3	17.4633	3.16	6.81962	3.16	5.0857	6.3	5.69834	6.3	3.94398		15.72	8.65505	25.14	9.4695	25.14	12.476
15.82	20.6504	12.66	13.5983	34.78	20.4036	18.98	10.984	18.98	10.8854		28.46	67.0191	34.78	36.1525	15.82	10.8621	34.78	15.7383	60.06	11.3416		56.9	46.2049	22.14	12.5112	60.06	19.564	60.06	11.8097	22.14	4.4157		6.34	17.5636	3.18	6.85842	3.18	5.10853	6.34	5.72284	6.34	3.95983		15.82	8.6983	25.3	9.52148	25.3	12.5354
15.92	20.7432	12.74	13.6768	35	20.5261	19.1	11.0474	19.1	10.9482		28.64	67.4143	35	36.3816	15.92	10.9255	35	15.8384	60.44	11.4204		57.26	46.4896	22.28	12.582	60.44	19.6614	60.44	11.8715	22.28	4.43476		6.38	17.662	3.2	6.89683	3.2	5.13105	6.38	5.74849	6.38	3.97642		15.92	8.73887	25.46	9.57377	25.46	12.5996
16.02	20.8501	12.82	13.7542	35.22	20.6296	19.22	11.1064	19.22	11.0155		28.82	67.8046	35.22	36.6017	16.02	10.9907	35.22	15.9401	60.82	11.4956		57.62	46.772	22.42	12.6432	60.82	19.7646	60.82	11.929	22.42	4.46063		6.42	17.7591	3.22	6.93482	3.22	5.15328	6.42	5.77481	6.42	3.99366		16.02	8.77554	25.62	9.61845	25.62	12.6648
16.12	20.9613	12.9	13.8258	35.44	20.7416	19.34	11.1666	19.34	11.0818		29	68.1971	35.44	36.8137	16.12	11.059	35.44	16.0414	61.2	11.5681		57.98	47.0465	22.56	12.7104	61.2	19.8597	61.2	11.9898	22.56	4.48605		6.46	17.8547	3.24	6.97251	3.24	5.1753	6.46	5.80103	6.46	4.01081		16.12	8.81248	25.78	9.67768	25.78	12.7294
16.22	21.0634	12.98	13.8964	35.66	20.8522	19.46	11.2318	19.46	11.1471		29.18	68.5893	35.66	37.0281	16.22	11.123	35.66	16.1416	61.58	11.6421		58.34	47.3198	22.7	12.7795	61.58	19.955	61.58	12.0555	22.7	4.51637		6.5	17.9492	3.26	7.01017	3.26	5.1972	6.5	5.82743	6.5	4.0281		16.22	8.85153	25.94	9.72959	25.94	12.7926
16.32	21.1623	13.06	13.9738	35.88	20.9632	19.58	11.2983	19.58	11.209		29.36	68.9824	35.88	37.2405	16.32	11.1857	35.88	16.2413	61.96	11.7114		58.7	47.5968	22.84	12.8415	61.96	20.051	61.96	12.1094	22.84	4.53924		6.54	18.0432	3.28	7.04803	3.28	5.21907	6.54	5.85449	6.54	4.04648		16.32	8.89589	26.1	9.77479	26.1	12.851
16.42	21.2562	13.14	14.0487	36.1	21.0837	19.7	11.3604	19.7	11.2794		29.54	69.3778	36.1	37.4532	16.42	11.2442	36.1	16.3409	62.34	11.7828		59.06	47.8696	22.98	12.9062	62.34	20.1437	62.34	12.1714	22.98	4.55826		6.58	18.1375	3.3	7.0861	3.3	5.241	6.58	5.88144	6.58	4.06609		16.42	8.94041	26.26	9.82167	26.26	12.9171
16.52	21.3546	13.22	14.1195	36.32	21.2125	19.82	11.4359	19.82	11.3474		29.72	69.7627	36.32	37.6639	16.52	11.3053	36.32	16.4366	62.72	11.856		59.42	48.1464	23.12	12.9744	62.72	20.2348	62.72	12.2282	23.12	4.57756		6.62	18.2325	3.32	7.12413	3.32	5.26298	6.62	5.90811	6.62	4.0859		16.52	8.97966	26.42	9.86714	26.42	12.9786
16.62	21.4716	13.3	14.1935	36.54	21.3401	19.94	11.5236	19.94	11.4129		29.9	70.158	36.54	37.8718	16.62	11.3708	36.54	16.537	63.1	11.9321		59.78	48.4236	23.26	13.0419	63.1	20.3283	63.1	12.2832	23.26	4.60345		6.66	18.3287	3.34	7.1618	3.34	5.28501	6.66	5.93552	6.66	4.10481		16.62	9.01787	26.58	9.92349	26.58	13.0342
16.72	21.5886	13.38	14.2823	36.76	21.4509	20.06	11.5978	20.06	11.4813		30.08	70.5478	36.76	38.0794	16.72	11.4365	36.76	16.636	63.48	12.0028		60.14	48.7015	23.4	13.1077	63.48	20.4217	63.48	12.3358	23.4	4.62973		6.7	18.4251	3.36	7.19881	3.36	5.30706	6.7	5.96411	6.7	4.12239		16.72	9.06443	26.74	9.9776	26.74	13.0866
16.82	21.7005	13.46	14.3679	36.98	21.559	20.18	11.6745	20.18	11.5447		30.26	70.9392	36.98	38.2901	16.82	11.497	36.98	16.7388	63.86	12.0784		60.5	48.9802	23.54	13.1706	63.86	20.5119	63.86	12.3941	23.54	4.65409		6.74	18.5213	3.38	7.23508	3.38	5.32911	6.74	5.99271	6.74	4.13891		16.82	9.10463	26.9	10.0291	26.9	13.1416
16.92	21.8121	13.54	14.4477	37.2	21.6796	20.3	11.7606	20.3	11.6079		30.44	71.3316	37.2	38.4872	16.92	11.5592	37.2	16.8359	64.24	12.1492		60.86	49.2556	23.68	13.2335	64.24	20.6042	64.24	12.4533	23.68	4.67811		6.78	18.6179	3.4	7.27073	3.4	5.35121	6.78	6.02025	6.78	4.15469		16.92	9.14924	27.06	10.0784	27.06	13.1949
17.02	21.9263	13.62	14.5289	37.42	21.7967	20.42	11.8521	20.42	11.6807		30.62	71.7291	37.42	38.6927	17.02	11.6242	37.42	16.934	64.62	12.2245		61.22	49.5304	23.82	13.2993	64.62	20.6958	64.62	12.5127	23.82	4.69706		6.82	18.7156	3.42	7.30609	3.42	5.37341	6.82	6.04674	6.82	4.1696		17.02	9.19062	27.22	10.128	27.22	13.2545
17.12	22.0389	13.7	14.6082	37.64	21.9003	20.54	11.9426	20.54	11.7506		30.8	72.1271	37.64	38.8976	17.12	11.6883	37.64	17.035	65	12.2958		61.58	49.8093	23.96	13.3634	65	20.7854	65	12.5724	23.96	4.72288		6.86	18.8129	3.44	7.34147	3.44	5.39576	6.86	6.07285	6.86	4.18385		17.12	9.235	27.38	10.1751	27.38	13.3163
17.22	22.1516	13.78	14.6903	37.86	22.0089	20.66	12.0201	20.66	11.8205		30.98	72.5199	37.86	39.0962	17.22	11.753	37.86	17.1329	65.38	12.3682		61.94	50.0784	24.1	13.4301	65.38	20.8797	65.38	12.6324	24.1	4.75219		6.9	18.9089	3.46	7.37698	3.46	5.41833	6.9	6.09889	6.9	4.1985		17.22	9.28157	27.54	10.2261	27.54	13.3763
17.32	22.2684	13.86	14.7723	38.08	22.1178	20.78	12.1004	20.78	11.8941		31.16	72.924	38.08	39.2998	17.32	11.8149	38.08	17.228	65.76	12.4389		62.3	50.3485	24.24	13.5036	65.76	20.97	65.76	12.6968	24.24	4.78086		6.94	19.0042	3.48	7.41255	3.48	5.44112	6.94	6.1249	6.94	4.21447		17.32	9.32696	27.7	10.2864	27.7	13.4396
17.42	22.3873	13.94	14.856	38.3	22.2426	20.9	12.1819	20.9	11.9685		31.34	73.3274	38.3	39.4959	17.42	11.8764	38.3	17.3258	66.14	12.5127		62.66	50.6115	24.38	13.5779	66.14	21.0615	66.14	12.7557	24.38	4.80522		6.98	19.0989	3.5	7.44807	3.5	5.46407	6.98	6.15113	6.98	4.23137		17.42	9.37279	27.86	10.3315	27.86	13.5003
17.52	22.5042	14.02	14.9369	38.52	22.3504	21.02	12.2569	21.02	12.035		31.52	73.7255	38.52	39.7019	17.52	11.9416	38.52	17.427	66.52	12.5848		63.02	50.8754	24.52	13.6463	66.52	21.1525	66.52	12.8197	24.52	4.826		7.02	19.1941	3.52	7.48345	3.52	5.48706	7.02	6.17789	7.02	4.24827		17.52	9.4131	28.02	10.3802	28.02	13.5587
17.62	22.6234	14.1	15.0105	38.74	22.464	21.14	12.3291	21.14	12.1		31.7	74.1123	38.74	39.9001	17.62	12.0048	38.74	17.5232	66.9	12.6599		63.38	51.1423	24.66	13.7144	66.9	21.2454	66.9	12.8816	24.66	4.84842		7.06	19.2907	3.54	7.51869	3.54	5.51003	7.06	6.20532	7.06	4.26505		17.62	9.45291	28.18	10.4316	28.18	13.6045
17.72	22.7384	14.18	15.0878	38.96	22.5801	21.26	12.403	21.26	12.174		31.88	74.5054	38.96	40.103	17.72	12.0719	38.96	17.6286	67.28	12.7322		63.74	51.4042	24.8	13.7909	67.28	21.3444	67.28	12.9429	24.8	4.8743		7.1	19.3882	3.56	7.55392	3.56	5.53297	7.1	6.23343	7.1	4.28216		17.72	9.49368	28.34	10.4827	28.34	13.6598
17.82	22.8452	14.26	15.1724	39.18	22.6942	21.38	12.4863	21.38	12.2402		32.06	74.9019	39.18	40.3049	17.82	12.1378	39.18	17.7249	67.66	12.8029		64.1	51.6726	24.94	13.8597	67.66	21.4384	67.66	13.0047	24.94	4.90065		7.14	19.4847	3.58	7.5893	3.58	5.55584	7.14	6.26224	7.14	4.29915		17.82	9.53511	28.5	10.5324	28.5	13.7124
17.92	22.9467	14.34	15.2574	39.4	22.8063	21.5	12.5723	21.5	12.3074		32.24	75.2888	39.4	40.5089	17.92	12.201	39.4	17.8289	68.04	12.8743		64.46	51.9263	25.08	13.9367	68.04	21.5285	68.04	13.0621	25.08	4.92893		7.18	19.5797	3.6	7.62485	3.6	5.5786	7.18	6.29188	7.18	4.31518		17.92	9.58008	28.66	10.5765	28.66	13.7708
18.02	23.0515	14.42	15.3476	39.62	22.9219	21.62	12.6465	21.62	12.373		32.42	75.6834	39.62	40.7119	18.02	12.2634	39.62	17.9302	68.42	12.9437		64.82	52.1897	25.22	14.0047	68.42	21.6221	68.42	13.1247	25.22	4.95266		7.22	19.6742	3.62	7.66046	3.62	5.60129	7.22	6.32171	7.22	4.33044		18.02	9.62358	28.82	10.6301	28.82	13.8304
18.12	23.1549	14.5	15.4314	39.84	23.0399	21.74	12.7139	21.74	12.4394		32.6	76.0765	39.84	40.9142	18.12	12.3204	39.84	18.0319	68.8	13.0144		65.18	52.4471	25.36	14.0784	68.8	21.7178	68.8	13.1816	25.36	4.97813		7.26	19.7691	3.64	7.69588	3.64	5.624	7.26	6.35086	7.26	4.34601		18.12	9.67549	28.98	10.6851	28.98	13.8908
18.22	23.2477	14.58	15.5039	40.06	23.176	21.86	12.7881	21.86	12.5063		32.78	76.4659	40.06	41.1145	18.22	12.3753	40.06	18.1327	69.18	13.0839		65.54	52.7112	25.5	14.1535	69.18	21.8133	69.18	13.2376	25.5	5.00491		7.3	19.8646	3.66	7.73085	3.66	5.64692	7.3	6.37892	7.3	4.36194		18.22	9.71919	29.14	10.7364	29.14	13.9505
18.32	23.3468	14.66	15.577	40.28	23.2932	21.98	12.8658	21.98	12.5728		32.96	76.8436	40.28	41.3154	18.32	12.4346	40.28	18.2323	69.56	13.1583		65.9	52.9681	25.64	14.2264	69.56	21.9078	69.56	13.2975	25.64	5.03118		7.34	19.9606	3.68	7.76514	3.68	5.6702	7.34	6.4061	7.34	4.37719		18.32	9.76093	29.3	10.785	29.3	14.0055
18.42	23.4621	14.74	15.6571	40.5	23.4126	22.1	12.9383	22.1	12.6356		33.14	77.231	40.5	41.5177	18.42	12.4949	40.5	18.3319	69.94	13.2304		66.26	53.2207	25.78	14.2913	69.94	22.0096	69.94	13.3542	25.78	5.05512		7.38	20.0573	3.7	7.7987	3.7	5.69387	7.38	6.43275	7.38	4.3918		18.42	9.80133	29.46	10.8369	29.46	14.0566
18.52	23.5842	14.82	15.738	40.72	23.5346	22.22	13.0077	22.22	12.6999		33.32	77.6032	40.72	41.7277	18.52	12.5574	40.72	18.4315	70.32	13.2972		66.62	53.4726	25.92	14.3665	70.32	22.102	70.32	13.4216	25.92	5.07674		7.42	20.1545	3.72	7.83169	3.72	5.71789	7.42	6.45874	7.42	4.40722		18.52	9.83927	29.62	10.89	29.62	14.1123
18.62	23.7024	14.9	15.8148	40.94	23.6374	22.34	13.0855	22.34	12.7697		33.5	77.9807	40.94	41.9364	18.62	12.6233	40.94	18.5308	70.7	13.3662		66.98	53.7226	26.06	14.4368	70.7	22.1952	70.7	13.4757	26.06	5.09608		7.46	20.2518	3.74	7.86451	3.74	5.74211	7.46	6.48413	7.46	4.42368		18.62	9.87943	29.78	10.9386	29.78	14.1529
18.72	23.8196	14.98	15.8865	41.16	23.7346	22.46	13.1569	22.46	12.8362		33.68	78.3539	41.16	42.1417	18.72	12.6802	41.16	18.6269	71.08	13.4356		67.34	53.9635	26.2	14.5005	71.08	22.2922	71.08	13.5318	26.2	5.12395		7.5	20.3493	3.76	7.89755	3.76	5.76639	7.5	6.50971	7.5	4.44027		18.72	9.92578	29.94	10.9888	29.94	14.204
18.82	23.9375	15.06	15.9589	41.38	23.8489	22.58	13.2213	22.58	12.9006		33.86	78.7253	41.38	42.3486	18.82	12.738	41.38	18.7262	71.46	13.5078		67.7	54.2064	26.34	14.5705	71.46	22.3866	71.46	13.5917	26.34	5.14793		7.54	20.4476	3.78	7.93116	3.78	5.79064	7.54	6.53643	7.54	4.45686		18.82	9.96895	30.1	11.0286	30.1	14.2587
18.92	24.0563	15.14	16.031	41.6	23.9711	22.7	13.2961	22.7	12.9715		34.04	79.0966	41.6	42.5562	18.92	12.7946	41.6	18.8231	71.84	13.5786		68.06	54.457	26.48	14.6407	71.84	22.4845	71.84	13.6417	26.48	5.16926		7.58	20.5473	3.8	7.96546	3.8	5.81486	7.58	6.56462	7.58	4.47385		18.92	10.011	30.26	11.0821	30.26	14.308
19.02	24.169	15.22	16.1023	41.82	24.0777	22.82	13.3664	22.82	13.0545		34.22	79.4689	41.82	42.756	19.02	12.8509	41.82	18.9236	72.22	13.6439		68.42	54.7101	26.62	14.7169	72.22	22.5878	72.22	13.697	26.62	5.19329		7.62	20.6477	3.82	8.00042	3.82	5.83909	7.62	6.59333	7.62	4.49122		19.02	10.051	30.42	11.1374	30.42	14.3601
19.12	24.2804	15.3	16.1709	42.04	24.1773	22.94	13.4444	22.94	13.1289		34.4	79.8395	42.04	42.9528	19.12	12.9089	42.04	19.0228	72.6	13.7094		68.78	54.959	26.76	14.794	72.6	22.6903	72.6	13.7509	26.76	5.21245		7.66	20.748	3.84	8.036	3.84	5.86345	7.66	6.62104	7.66	4.50848		19.12	10.0962	30.58	11.1912	30.58	14.397
19.22	24.3862	15.38	16.2453	42.26	24.2954	23.06	13.5237	23.06	13.1994		34.58	80.213	42.26	43.1555	19.22	12.9667	42.26	19.1207	72.98	13.7751		69.14	55.2123	26.9	14.8696	72.98	22.7914	72.98	13.8057	26.9	5.23034		7.7	20.8476	3.86	8.0722	3.86	5.88796	7.7	6.64702	7.7	4.52566		19.22	10.145	30.74	11.2456	30.74	14.4465
19.32	24.4744	15.46	16.3182	42.48	24.4212	23.18	13.593	23.18	13.2683		34.76	80.5949	42.48	43.3569	19.32	13.0257	42.48	19.2224	73.36	13.8374		69.5	55.4674	27.04	14.9382	73.36	22.8967	73.36	13.8549	27.04	5.25687		7.74	20.9465	3.88	8.10901	3.88	5.91255	7.74	6.67192	7.74	4.54342		19.32	10.1865	30.9	11.2947	30.9	14.494
19.42	24.5619	15.54	16.3887	42.7	24.536	23.3	13.6556	23.3	13.3384		34.94	80.9772	42.7	43.5606	19.42	13.0824	42.7	19.3218	73.74	13.902		69.86	55.7236	27.18	15.0056	73.74	23.0035	73.74	13.9093	27.18	5.28387		7.78	21.0457	3.9	8.14632	3.9	5.93709	7.78	6.69693	7.78	4.56215		19.42	10.231	31.06	11.3436	31.06	14.5449
19.52	24.6616	15.62	16.4646	42.92	24.6657	23.42	13.7218	23.42	13.4003		35.12	81.3585	42.92	43.7635	19.52	13.1403	42.92	19.4174	74.12	13.9663		70.22	55.9776	27.32	15.0812	74.12	23.1055	74.12	13.9648	27.32	5.30861		7.82	21.1458	3.92	8.1838	3.92	5.96147	7.82	6.72267	7.82	4.58096		19.52	10.2746	31.22	11.3916	31.22	14.5927
19.62	24.7668	15.7	16.549	43.14	24.7859	23.54	13.7917	23.54	13.4683		35.3	81.7543	43.14	43.964	19.62	13.1998	43.14	19.5169	74.5	14.031		70.58	56.2374	27.46	15.1589	74.5	23.2058	74.5	14.0175	27.46	5.33214		7.86	21.2453	3.94	8.2211	3.94	5.98564	7.86	6.74916	7.86	4.59902		19.62	10.3196	31.38	11.4493	31.38	14.6489
19.72	24.8771	15.78	16.6286	43.36	24.907	23.66	13.8743	23.66	13.5416		35.48	82.1391	43.36	44.1664	19.72	13.2605	43.36	19.6147	74.88	14.0961		70.94	56.4982	27.6	15.2317	74.88	23.3109	74.88	14.0746	27.6	5.35805		7.9	21.3421	3.96	8.25801	3.96	6.0096	7.9	6.77644	7.9	4.61614		19.72	10.3609	31.54	11.5043	31.54	14.7009
19.82	24.9776	15.86	16.7027	43.58	25.0174	23.78	13.9421	23.78	13.6133		35.66	82.528	43.58	44.3663	19.82	13.3199	43.58	19.7192	75.26	14.1597		71.3	56.7663	27.74	15.3039	75.26	23.4141	75.26	14.1327	27.74	5.38195		7.94	21.4357	3.98	8.29452	3.98	6.03343	7.94	6.80442	7.94	4.63225		19.82	10.401	31.7	11.5598	31.7	14.7381
19.92	25.0725	15.94	16.7755	43.8	25.1315	23.9	14.0053	23.9	13.6767		35.84	82.9096	43.8	44.5665	19.92	13.3765	43.8	19.8233	75.64	14.2296		71.66	57.0336	27.88	15.3695	75.64	23.517	75.64	14.1858	27.88	5.40622		7.98	21.5273	4	8.33077	4	6.05723	7.98	6.83223	7.98	4.64719		19.92	10.4381	31.86	11.6092	31.86	14.7883
20.02	25.1719	16.02	16.8496	44.02	25.2447	24.02	14.0727	24.02	13.7395		36.02	83.3013	44.02	44.7744	20.02	13.4331	44.02	19.9225	76.02	14.2943		72.02	57.3025	28.02	15.4436	76.02	23.6227	76.02	14.2411	28.02	5.43138		8.02	21.6189	4.02	8.36686	4.02	6.08115	8.02	6.85957	8.02	4.66107		20.02	10.4808	32.02	11.6595	32.02	14.8495
20.12	25.2789	16.1	16.9276	44.24	25.3691	24.14	14.1471	24.14	13.8053		36.2	83.6879	44.24	44.9972	20.12	13.4942	44.24	20.0241	76.4	14.3582		72.38	57.568	28.16	15.5237	76.4	23.7203	76.4	14.2985	28.16	5.44826		8.06	21.7119	4.04	8.40288	4.04	6.10521	8.06	6.88702	8.06	4.67444		20.12	10.5202	32.18	11.7085	32.18	14.8997
20.22	25.3918	16.18	16.9959	44.46	25.4741	24.26	14.2215	24.26	13.8787		36.38	84.0692	44.46	45.2162	20.22	13.5535	44.46	20.1313	76.78	14.4238		72.74	57.8372	28.3	15.5996	76.78	23.8251	76.78	14.3531	28.3	5.47014		8.1	21.8068	4.06	8.43892	4.06	6.12942	8.1	6.91494	8.1	4.68778		20.22	10.5608	32.34	11.7607	32.34	14.9342
20.32	25.4955	16.26	17.0662	44.68	25.5705	24.38	14.2948	24.38	13.9621		36.56	84.4461	44.68	45.434	20.32	13.6128	44.68	20.2355	77.16	14.4817		73.1	58.1022	28.44	15.6796	77.16	23.9298	77.16	14.4053	28.44	5.501		8.14	21.9034	4.08	8.47518	4.08	6.15379	8.14	6.94325	8.14	4.70131		20.32	10.6101	32.5	11.823	32.5	14.9777
20.42	25.5947	16.34	17.1489	44.9	25.6836	24.5	14.3761	24.5	14.037		36.74	84.8175	44.9	45.6448	20.42	13.6724	44.9	20.3406	77.54	14.5457		73.46	58.367	28.58	15.759	77.54	24.0357	77.54	14.462	28.58	5.52831		8.18	22.0016	4.1	8.51176	4.1	6.17836	8.18	6.97115	8.18	4.71534		20.42	10.6553	32.66	11.8802	32.66	15.0154
20.52	25.6842	16.42	17.2394	45.12	25.8108	24.62	14.4457	24.62	14.1014		36.92	85.1895	45.12	45.8516	20.52	13.7333	45.12	20.4459	77.92	14.6075		73.82	58.644	28.72	15.8338	77.92	24.14	77.92	14.5174	28.72	5.55553		8.22	22.1007	4.12	8.54865	4.12	6.20317	8.22	6.99755	8.22	4.72981		20.52	10.6968	32.82	11.936	32.82	15.06
20.62	25.7779	16.5	17.3274	45.34	25.9467	24.74	14.5119	24.74	14.165		37.1	85.5589	45.34	46.0675	20.62	13.7905	45.34	20.5496	78.3	14.6702		74.18	58.9057	28.86	15.9116	78.3	24.2503	78.3	14.5686	28.86	5.57785		8.26	22.1997	4.14	8.5857	4.14	6.22824	8.26	7.02227	8.26	4.74458		20.62	10.7389	32.98	11.9953	32.98	15.109
20.72	25.8764	16.58	17.4071	45.56	26.0488	24.86	14.5834	24.86	14.2358		37.28	85.9335	45.56	46.2755	20.72	13.8494	45.56	20.6514	78.68	14.7305		74.54	59.1704	29	15.9876	78.68	24.3488	78.68	14.6281	29	5.59787		8.3	22.2994	4.16	8.62268	4.16	6.25356	8.3	7.04663	8.3	4.75983		20.72	10.7813	33.14	12.0493	33.14	15.1565
20.82	25.975	16.66	17.4836	45.78	26.1565	24.98	14.6575	24.98	14.3079		37.46	86.3005	45.78	46.4817	20.82	13.9092	45.78	20.7522	79.06	14.7931		74.9	59.4439	29.14	16.0607	79.06	24.4546	79.06	14.6843	29.14	5.61824		8.34	22.3989	4.18	8.65945	4.18	6.2791	8.34	7.07196	8.34	4.77554		20.82	10.8297	33.3	12.1074	33.3	15.2128
20.92	26.0809	16.74	17.5577	46	26.2726	25.1	14.7299	25.1	14.373		37.64	86.6585	46	46.6998	20.92	13.9629	46	20.8571	79.44	14.8543		75.26	59.7114	29.28	16.1384	79.44	24.5598	79.44	14.7372	29.28	5.64206		8.38	22.497	4.2	8.69601	4.2	6.30478	8.38	7.09868	8.38	4.79142		20.92	10.8801	33.46	12.1654	33.46	15.2536
21.02	26.1839	16.82	17.6314	46.22	26.3726	25.22	14.8047	25.22	14.4412		37.82	87.0224	46.22	46.909	21.02	14.014	46.22	20.9614	79.82	14.9142		75.62	59.9743	29.42	16.2214	79.82	24.6693	79.82	14.7888	29.42	5.66682		8.42	22.5936	4.22	8.73249	4.22	6.33054	8.42	7.12607	8.42	4.80755		21.02	10.9246	33.62	12.2205	33.62	15.294
21.12	26.286	16.9	17.709	46.44	26.4807	25.34	14.8725	25.34	14.5104		38	87.3895	46.44	47.1194	21.12	14.0741	46.44	21.0717	80.2	14.9713		75.98	60.2443	29.56	16.2988	80.2	24.7719	80.2	14.8459	29.56	5.68416		8.46	22.6896	4.24	8.76913	4.24	6.35631	8.46	7.15292	8.46	4.82391		21.12	10.962	33.78	12.2796	33.78	15.3533
21.22	26.4019	16.98	17.792	46.66	26.5775	25.46	14.9415	25.46	14.5767		38.18	87.7481	46.66	47.3384	21.22	14.1319	46.66	21.1772	80.58	15.0329		76.34	60.5152	29.7	16.3726	80.58	24.8776	80.58	14.9028	29.7	5.70783		8.5	22.7855	4.26	8.80622	4.26	6.38207	8.5	7.17918	8.5	4.83983		21.22	10.9986	33.94	12.3406	33.94	15.3972
21.32	26.523	17.06	17.877	46.88	26.6947	25.58	15.0052	25.58	14.6449		38.36	88.1035	46.88	47.5527	21.32	14.1914	46.88	21.2796	80.96	15.0955		76.7	60.7851	29.84	16.4479	80.96	24.9871	80.96	14.9583	29.84	5.72726		8.54	22.8813	4.28	8.84405	4.28	6.40776	8.54	7.20552	8.54	4.85479		21.32	11.041	34.1	12.3978	34.1	15.4321
21.42	26.6341	17.14	17.9635	47.1	26.8083	25.7	15.067	25.7	14.7146		38.54	88.4652	47.1	47.7688	21.42	14.2537	47.1	21.3906	81.34	15.1583		77.06	61.0521	29.98	16.5224	81.34	25.0898	81.34	15.0133	29.98	5.75317		8.58	22.9774	4.3	8.88274	4.3	6.43338	8.58	7.23189	8.58	4.86972		21.42	11.0818	34.26	12.4532	34.26	15.4793
21.52	26.757	17.22	18.0516	47.32	26.9236	25.82	15.1368	25.82	14.7824		38.72	88.8168	47.32	47.9828	21.52	14.316	47.32	21.4953	81.72	15.2209		77.42	61.3223	30.12	16.5975	81.72	25.1932	81.72	15.0734	30.12	5.77391		8.62	23.0745	4.32	8.92218	4.32	6.45889	8.62	7.258	8.62	4.8861		21.52	11.1184	34.42	12.5081	34.42	15.5316
21.62	26.8747	17.3	18.1361	47.54	27.0284	25.94	15.2067	25.94	14.8514		38.9	89.1806	47.54	48.1973	21.62	14.3766	47.54	21.5979	82.1	15.2834		77.78	61.5811	30.26	16.6728	82.1	25.2981	82.1	15.1229	30.26	5.79333		8.66	23.1725	4.34	8.96205	4.34	6.48425	8.66	7.28387	8.66	4.90375		21.62	11.1595	34.58	12.564	34.58	15.5671
21.72	26.9902	17.38	18.2162	47.76	27.1466	26.06	15.2758	26.06	14.9274		39.08	89.5447	47.76	48.416	21.72	14.4372	47.76	21.7079	82.48	15.3496		78.14	61.8397	30.4	16.75	82.48	25.405	82.48	15.1858	30.4	5.811		8.7	23.2712	4.36	9.00198	4.36	6.50947	8.7	7.30949	8.7	4.92075		21.72	11.1956	34.74	12.6228	34.74	15.6189
21.82	27.1064	17.46	18.2964	47.98	27.2747	26.18	15.3549	26.18	15.0016		39.26	89.9059	47.98	48.6285	21.82	14.4962	47.98	21.8138	82.86	15.4167		78.5	62.1012	30.54	16.8194	82.86	25.5072	82.86	15.2349	30.54	5.83705		8.74	23.3699	4.38	9.04167	4.38	6.53453	8.74	7.33482	8.74	4.93594		21.82	11.2352	34.9	12.6757	34.9	15.6616
21.92	27.2241	17.54	18.3708	48.2	27.3827	26.3	15.4354	26.3	15.0723		39.44	90.2638	48.2	48.8463	21.92	14.5568	48.2	21.9168	83.24	15.4783		78.86	62.3722	30.68	16.8939	83.24	25.6179	83.24	15.2974	30.68	5.86598		8.78	23.4684	4.4	9.08104	4.4	6.55944	8.78	7.3598	8.78	4.95002		21.92	11.2777	35.06	12.7333	35.06	15.713
22.02	27.3443	17.62	18.4422	48.42	27.5007	26.42	15.5174	26.42	15.1389		39.62	90.6264	48.42	49.0624	22.02	14.6187	48.42	22.0181	83.62	15.5403		79.22	62.6394	30.82	16.9673	83.62	25.7302	83.62	15.3494	30.82	5.88485		8.82	23.5671	4.42	9.12011	4.42	6.58419	8.82	7.3847	8.82	4.96444		22.02	11.3233	35.22	12.7948	35.22	15.7597
22.12	27.4616	17.7	18.523	48.64	27.6231	26.54	15.6007	26.54	15.2101		39.8	90.9972	48.64	49.27	22.12	14.6822	48.64	22.1248	84	15.606		79.58	62.9067	30.96	17.0381	84	25.8407	84	15.4057	30.96	5.90168		8.86	23.6671	4.44	9.15895	4.44	6.60879	8.86	7.40996	8.86	4.98011		22.12	11.3634	35.38	12.8542	35.38	15.7932
22.22	27.5717	17.78	18.6118	48.86	27.7334	26.66	15.676	26.66	15.2794		39.98	91.3629	48.86	49.4789	22.22	14.7445	48.86	22.2293	84.38	15.6662		79.94	63.1762	31.1	17.112	84.38	25.9482	84.38	15.4621	31.1	5.91968		8.9	23.7687	4.46	9.19761	4.46	6.63326	8.9	7.4357	8.9	4.99685		22.22	11.401	35.54	12.907	35.54	15.836
22.32	27.6788	17.86	18.7038	49.08	27.8502	26.78	15.745	26.78	15.3452		40.16	91.7167	49.08	49.6832	22.32	14.8069	49.08	22.3313	84.76	15.7282		80.3	63.4589	31.24	17.1857	84.76	26.0631	84.76	15.5126	31.24	5.9387		8.94	23.8701	4.48	9.23613	4.48	6.65768	8.94	7.46187	8.94	5.01398		22.32	11.438	35.7	12.9575	35.7	15.887
22.42	27.7791	17.94	18.7937	49.3	27.9639	26.9	15.8255	26.9	15.4173		40.34	92.0797	49.3	49.886	22.42	14.8683	49.3	22.4336	85.14	15.7902		80.66	63.7333	31.38	17.2543	85.14	26.1726	85.14	15.5687	31.38	5.96272		8.98	23.9694	4.5	9.27458	4.5	6.68212	8.98	7.48858	8.98	5.03111		22.42	11.4762	35.86	13.0153	35.86	15.9235
22.52	27.8719	18.02	18.8804	49.52	28.0591	27.02	15.9197	27.02	15.4863		40.52	92.446	49.52	50.0894	22.52	14.9311	49.52	22.5397	85.52	15.8568		81.02	64.0094	31.52	17.3263	85.52	26.2862	85.52	15.6269	31.52	5.98376		9.02	24.0672	4.52	9.31309	4.52	6.70666	9.02	7.51603	9.02	5.04884		22.52	11.5186	36.02	13.0675	36.02	15.9587
22.62	27.9652	18.1	18.9727	49.74	28.1761	27.14	16.0024	27.14	15.5502		40.7	92.8107	49.74	50.294	22.62	14.9937	49.74	22.6485	85.9	15.9212		81.38	64.2906	31.66	17.3981	85.9	26.4031	85.9	15.6856	31.66	6.00373		9.06	24.165	4.54	9.35182	4.54	6.7313	9.06	7.54427	9.06	5.06809		22.62	11.5602	36.18	13.1284	36.18	15.9961
22.72	28.0601	18.18	19.064	49.96	28.2861	27.26	16.063	27.26	15.6173		40.88	93.1789	49.96	50.4941	22.72	15.0565	49.96	22.7512	86.28	15.9816		81.74	64.5618	31.8	17.4738	86.28	26.5204	86.28	15.7412	31.8	6.024		9.1	24.2634	4.56	9.39093	4.56	6.75601	9.1	7.57286	9.1	5.08809		22.72	11.5949	36.34	13.1817	36.34	16.0287
22.82	28.1691	18.26	19.1508	50.18	28.3981	27.38	16.1199	27.38	15.6824		41.06	93.55	50.18	50.6969	22.82	15.1221	50.18	22.8563	86.66	16.0471		82.1	64.8401	31.94	17.5535	86.66	26.6345	86.66	15.7983	31.94	6.04616		9.14	24.3619	4.58	9.43046	4.58	6.78075	9.14	7.60099	9.14	5.10712		22.82	11.6373	36.5	13.2368	36.5	16.0551
22.92	28.2853	18.34	19.2331	50.4	28.5098	27.5	16.1933	27.5	15.7487						22.92	15.1862	50.4	22.9591	87.04	16.1102		82.46	65.1127	32.08	17.6196	87.04	26.7511	87.04	15.8525	32.08	6.06876		9.18	24.46	4.6	9.47034	4.6	6.80555	9.18	7.62801	9.18	5.12467		22.92	11.6769	36.66	13.2951	36.66	16.0952
23.02	28.4099	18.42	19.3186	50.62	28.6296	27.62	16.2789	27.62	15.8323						23.02	15.2477	50.62	23.0567	87.42	16.1778		82.82	65.3829	32.22	17.6906	87.42	26.8672	87.42	15.9095	32.22	6.09282		9.22	24.5571	4.62	9.51036	4.62	6.83044	9.22	7.654	9.22	5.14103		23.02	11.7125	36.82	13.3483	36.82	16.1402
23.12	28.5281	18.5	19.4018	50.84	28.7223	27.74	16.3727	27.74	15.9177						23.12	15.3093	50.84	23.1618	87.8	16.2393		83.18	65.6625	32.36	17.7585	87.8	26.9818	87.8	15.963	32.36	6.11157		9.26	24.6528	4.64	9.55027	4.64	6.85546	9.26	7.67981	9.26	5.1571		23.12	11.7501	36.98	13.4031	36.98	16.1661
23.22	28.6189	18.58	19.4841	51.06	28.8319	27.86	16.4479	27.86	15.9977						23.22	15.3716	51.06	23.2646	88.18	16.3028		83.54	65.9367	32.5	17.8289	88.18	27.1022	88.18	16.0216	32.5	6.13305		9.3	24.748	4.66	9.58985	4.66	6.88067	9.3	7.70641	9.3	5.17436		23.22	11.7906	37.14	13.4586	37.14	16.2001
23.32	28.7011	18.66	19.5673	51.28	28.9272	27.98	16.5206	27.98	16.0777						23.32	15.4331	51.28	23.3653	88.56	16.3689		83.9	66.2205	32.64	17.9021	88.56	27.2206	88.56	16.0778	32.64	6.15031		9.34	24.8425	4.68	9.62904	4.68	6.90607	9.34	7.73391	9.34	5.19355		23.32	11.8268	37.3	13.5148	37.3	16.2334
23.42	28.7973	18.74	19.652	51.5	29.0428	28.1	16.5945	28.1	16.1532						23.42	15.4932	51.5	23.4665	88.94	16.4319		84.26	66.4947	32.78	17.9777	88.94	27.3395	88.94	16.1315	32.78	6.17263		9.38	24.9354	4.7	9.66796	4.7	6.9316	9.38	7.76186	9.38	5.2135		23.42	11.8666	37.46	13.5654	37.46	16.2687
23.52	28.9026	18.82	19.7351	51.72	29.1493	28.22	16.6678	28.22	16.227						23.52	15.5536	51.72	23.5756	89.32	16.4968		84.62	66.7712	32.92	18.0462	89.32	27.46	89.32	16.1898	32.92	6.19528		9.42	25.0265	4.72	9.70684	4.72	6.9572	9.42	7.79008	9.42	5.23247		23.52	11.906	37.62	13.6273	37.62	16.2987
23.62	29.0071	18.9	19.8119	51.94	29.2465	28.34	16.743	28.34	16.3038						23.62	15.6107	51.94	23.67	89.7	16.5612		84.98	67.0502	33.06	18.1175	89.7	27.5779	89.7	16.2435	33.06	6.21904		9.46	25.1172	4.74	9.74582	4.74	6.98276	9.46	7.81882	9.46	5.24996		23.62	11.946	37.78	13.6831	37.78	16.3348
23.72	29.123	18.98	19.8819	52.16	29.3432	28.46	16.8244	28.46	16.3795						23.72	15.6675	52.16	23.7679	90.08	16.6239		85.34	67.3236	33.2	18.187	90.08	27.6961	90.08	16.2989	33.2	6.23535		9.5	25.2092	4.76	9.78478	4.76	7.00823	9.5	7.8476	9.5	5.26671		23.72	11.9854	37.94	13.735	37.94	16.3771
23.82	29.2513	19.06	19.9542	52.38	29.4495	28.58	16.9212	28.58	16.4516						23.82	15.7243	52.38	23.8663	90.46	16.6865		85.7	67.6086	33.34	18.2546	90.46	27.8148	90.46	16.3537	33.34	6.2578		9.54	25.3024	4.78	9.82351	4.78	7.03362	9.54	7.87494	9.54	5.28374		23.82	12.0192	38.1	13.7828	38.1	16.4077
23.92	29.3811	19.14	20.0338	52.6	29.5527	28.7	17.0171	28.7	16.5231						23.92	15.7821	52.6	23.9641	90.84	16.7523		86.06	67.8805	33.48	18.3303	90.84	27.9343	90.84	16.4096	33.48	6.28384		9.58	25.3958	4.8	9.86184	4.8	7.05901	9.58	7.90023	9.58	5.30177		23.92	12.0546	38.26	13.8364	38.26	16.4462
24.02	29.4951	19.22	20.1153	52.82	29.6518	28.82	17.0977	28.82	16.5915						24.02	15.8416	52.82	24.0635	91.22	16.816		86.42	68.1543	33.62	18.407	91.22	28.0514	91.22	16.4652	33.62	6.30401		9.62	25.4899	4.82	9.89967	4.82	7.08448	9.62	7.92488	9.62	5.32059		24.02	12.0946	38.42	13.8961	38.42	16.4808
24.12	29.5957	19.3	20.2018	53.04	29.7639	28.94	17.1708	28.94	16.6714						24.12	15.8994	53.04	24.1673	91.6	16.8812		86.78	68.4316	33.76	18.4716	91.6	28.1727	91.6	16.5172	33.76	6.31909		9.66	25.5865	4.84	9.93703	4.84	7.11008	9.66	7.95033	9.66	5.33934		24.12	12.137	38.58	13.9495	38.58	16.5147
24.22	29.691	19.38	20.2804	53.26	29.8906	29.06	17.2406	29.06	16.7498						24.22	15.9576	53.26	24.2645	91.98	16.9446		87.14	68.7091	33.9	18.538	91.98	28.287	91.98	16.5679	33.9	6.34262		9.7	25.6859	4.86	9.974	4.86	7.13579	9.7	7.97631	9.7	5.35759		24.22	12.1769	38.74	14.0009	38.74	16.5451
24.32	29.7845	19.46	20.353	53.48	30.0198	29.18	17.3157	29.18	16.8361						24.32	16.0171	53.48	24.364	92.36	17.0065		87.5	68.9908	34.04	18.6085	92.36	28.407	92.36	16.6192	34.04	6.36399		9.74	25.7854	4.88	10.0107	4.88	7.16151	9.74	8.00139	9.74	5.37583		24.32	12.2199	38.9	14.0517	38.9	16.5864
24.42	29.8815	19.54	20.4361	53.7	30.1267	29.3	17.3916	29.3	16.9163						24.42	16.0787	53.7	24.4657	92.74	17.0657		87.86	69.2695	34.18	18.6799	92.74	28.5248	92.74	16.6723	34.18	6.38048		9.78	25.8839	4.9	10.0476	4.9	7.18715	9.78	8.02504	9.78	5.39477		24.42	12.2609	39.06	14.105	39.06	16.6276
24.52	29.9759	19.62	20.5206	53.92	30.2342	29.42	17.461	29.42	16.9885						24.52	16.1377	53.92	24.5659	93.12	17.1257		88.22	69.5362	34.32	18.7475	93.12	28.6408	93.12	16.7271	34.32	6.39742		9.82	25.9815	4.92	10.0849	4.92	7.21258	9.82	8.04825	9.82	5.41432		24.52	12.298	39.22	14.1615	39.22	16.6509
24.62	30.0772	19.7	20.6059	54.14	30.3468	29.54	17.5291	29.54	17.0598						24.62	16.1964	54.14	24.6628	93.5	17.1906		88.58	69.7993	34.46	18.8128	93.5	28.7517	93.5	16.7792	34.46	6.41953		9.86	26.0779	4.94	10.1228	4.94	7.23769	9.86	8.07244	9.86	5.43373		24.62	12.3403	39.38	14.2044	39.38	16.6769
24.72	30.1747	19.78	20.6975	54.36	30.4438	29.66	17.5944	29.66	17.1351						24.72	16.2579	54.36	24.7622	93.88	17.2553		88.94	70.0668	34.6	18.8826	93.88	28.8673	93.88	16.8317	34.6	6.44184		9.9	26.1741	4.96	10.1612	4.96	7.2624	9.9	8.09781	9.9	5.45244		24.72	12.3862	39.54	14.2564	39.54	16.702
24.82	30.2719	19.86	20.7931	54.58	30.5567	29.78	17.6673	29.78	17.2022						24.82	16.3231	54.58	24.8552	94.26	17.3206		89.3	70.3323	34.74	18.9526	94.26	28.9795	94.26	16.889	34.74	6.46		9.94	26.271	4.98	10.1998	4.98	7.2867	9.94	8.12389	9.94	5.47102		24.82	12.427	39.7	14.3172	39.7	16.7485
24.92	30.3811	19.94	20.8812	54.8	30.6682	29.9	17.7274	29.9	17.2695						24.92	16.387	54.8	24.9501	94.64	17.3844		89.66	70.5955	34.88	19.0272	94.64	29.0954	94.64	16.9413	34.88	6.48056		9.98	26.3688	5	10.2383	5	7.31063	9.98	8.15051	9.98	5.49013		24.92	12.4665	39.86	14.376	39.86	16.7897
25.02	30.4852	20.02	20.9591	55.02	30.785	30.02	17.7906	30.02	17.3465						25.02	16.4492	55.02	25.0448	95.02	17.4502		90.02	70.8606	35.02	19.0999	95.02	29.2117	95.02	16.9925	35.02	6.49763		10.02	26.4664	5.02	10.2762	5.02	7.33428	10.02	8.1776	10.02	5.50894		25.02	12.5029	40.02	14.4196	40.02	16.8229
25.12	30.5827	20.1	21.0408	55.24	30.9126	30.14	17.8604	30.14	17.4206						25.12	16.5081	55.24	25.1414	95.4	17.5153		90.38	71.1234	35.16	19.1658	95.4	29.3298	95.4	17.0438	35.16	6.52062		10.06	26.5638	5.04	10.3132	5.04	7.35777	10.06	8.20467	10.06	5.52666		25.12	12.5436	40.18	14.4733	40.18	16.8528
25.22	30.6853	20.18	21.1252	55.46	31.038	30.26	17.9309	30.26	17.498						25.22	16.5725	55.46	25.2354	95.78	17.5837		90.74	71.398	35.3	19.2317	95.78	29.4487	95.78	17.0993	35.3	6.53666		10.1	26.6614	5.06	10.3494	5.06	7.38122	10.1	8.23098	10.1	5.54404		25.22	12.5823	40.34	14.5279	40.34	16.8681
25.32	30.7911	20.26	21.2096	55.68	31.1614	30.38	17.9976	30.38	17.5645						25.32	16.6333	55.68	25.3289	96.16	17.645		91.1	71.664	35.44	19.3046	96.16	29.5649	96.16	17.1535	35.44	6.55242		10.14	26.76	5.08	10.3849	5.08	7.40469	10.14	8.25653	10.14	5.56196		25.32	12.624	40.5	14.5778	40.5	16.9056
25.42	30.9001	20.34	21.2934	55.9	31.2789	30.5	18.0689	30.5	17.6245						25.42	16.6924	55.9	25.4241	96.54	17.7118		91.46	71.9342	35.58	19.3708	96.54	29.679	96.54	17.2073	35.58	6.57307		10.18	26.8603	5.1	10.4203	5.1	7.42822	10.18	8.28223	10.18	5.58017		25.42	12.6615	40.66	14.635	40.66	16.9407
25.52	31.017	20.42	21.3881	56.12	31.4159	30.62	18.1381	30.62	17.6872						25.52	16.7508	56.12	25.5184	96.92	17.7773		91.82	72.1974	35.72	19.4345	96.92	29.7976	96.92	17.2608	35.72	6.59672		10.22	26.9622	5.12	10.4559	5.12	7.45184	10.22	8.30874	10.22	5.59811		25.52	12.6983	40.82	14.6931	40.82	16.9716
25.62	31.1267	20.5	21.4786	56.34	31.5472	30.74	18.1913	30.74	17.7461						25.62	16.8107	56.34	25.6164	97.3	17.8475		92.18	72.4655	35.86	19.4993	97.3	29.9053	97.3	17.3144	35.86	6.61557		10.26	27.0648	5.14	10.4921	5.14	7.47546	10.26	8.3356	10.26	5.61587		25.62	12.7376	40.98	14.747	40.98	17.0085
25.72	31.2197	20.58	21.5587	56.56	31.6561	30.86	18.2448	30.86	17.8168						25.72	16.8701	56.56	25.7104	97.68	17.9142		92.54	72.7367	36	19.5688	97.68	30.0198	97.68	17.3726	36	6.63796		10.3	27.1671	5.16	10.5289	5.16	7.49895	10.3	8.36219	10.3	5.63392		25.72	12.7741	41.14	14.8017	41.14	17.0394
25.82	31.3061	20.66	21.6413	56.78	31.7568	30.98	18.2974	30.98	17.891						25.82	16.9265	56.78	25.8065	98.06	17.9848		92.9	73.0091	36.14	19.6351	98.06	30.1301	98.06	17.4336	36.14	6.65937		10.34	27.2695	5.18	10.5662	5.18	7.52219	10.34	8.3887	10.34	5.65227		25.82	12.8039	41.3	14.8565	41.3	17.0755
25.92	31.4069	20.74	21.7313	57	31.87	31.1	18.3615	31.1	17.9621						25.92	16.9852	57	25.9014	98.44	18.0534		93.26	73.2818	36.28	19.701	98.44	30.2415	98.44	17.4895	36.28	6.67639		10.38	27.3727	5.2	10.6037	5.2	7.54511	10.38	8.41519	10.38	5.67042		25.92	12.8347	41.46	14.9076	41.46	17.0998
26.02	31.5178	20.82	21.8273	57.22	31.9814	31.22	18.4301	31.22	18.0398						26.02	17.0476	57.22	25.9998	98.82	18.1217		93.62	73.5569	36.42	19.7562	98.82	30.35	98.82	17.5458	36.42	6.6914		10.42	27.4765	5.22	10.6413	5.22	7.56773	10.42	8.4419	10.42	5.68826		26.02	12.8758	41.62	14.9594	41.62	17.1313
26.12	31.6147	20.9	21.9202	57.44	32.0937	31.34	18.4892	31.34	18.1149						26.12	17.1049	57.44	26.0989	99.2	18.189		93.98	73.8255	36.56	19.821	99.2	30.463	99.2	17.6013	36.56	6.71455		10.46	27.5801	5.24	10.6789	5.24	7.59018	10.46	8.46901	10.46	5.70625		26.12	12.9164	41.78	15.013	41.78	17.1636
26.22	31.7059	20.98	22.0083	57.66	32.2042	31.46	18.5515	31.46	18.1991						26.22	17.1638	57.66	26.1985	99.58	18.2561		94.34	74.1074	36.7	19.8871	99.58	30.5748	99.58	17.6584	36.7	6.73402		10.5	27.6833	5.26	10.7164	5.26	7.61264	10.5	8.49688	10.5	5.72449		26.22	12.9568	41.94	15.0687	41.94	17.1873
26.32	31.8004	21.06	22.0993	57.88	32.2972	31.58	18.6172	31.58	18.2766						26.32	17.2223	57.88	26.2907	99.96	18.3234		94.7	74.3909	36.84	19.9519	99.96	30.6904	99.96	17.7168	36.84	6.75096		10.54	27.7863	5.28	10.7538	5.28	7.63527	10.54	8.52575	10.54	5.7424		26.32	12.9948	42.1	15.1156	42.1	17.2118
26.42	31.8913	21.14	22.1881	58.1	32.408	31.7	18.6764	31.7	18.3443						26.42	17.2826	58.1	26.3819	100.34	18.3874		95.06	74.6692	36.98	20.0135	100.34	30.8133	100.34	17.7755	36.98	6.77314		10.58	27.8894	5.3	10.7912	5.3	7.65815	10.58	8.55513	10.58	5.75959		26.42	13.0314	42.26	15.1717	42.26	17.2408
26.52	31.9784	21.22	22.2763	58.32	32.516	31.82	18.7269	31.82	18.4093						26.52	17.3406	58.32	26.4762	100.72	18.4557		95.42	74.9531	37.12	20.0848					37.12	6.79028		10.62	27.9924	5.32	10.8284	5.32	7.68124	10.62	8.58465	10.62	5.77632		26.52	13.0626	42.42	15.2271	42.42	17.267
26.62	32.0724	21.3	22.3689	58.54	32.6363	31.94	18.7814	31.94	18.4846						26.62	17.3925	58.54	26.5714	101.1	18.5246		95.78	75.2259	37.26	20.1498					37.26	6.81242		10.66	28.0952	5.34	10.8653	5.34	7.70445	10.66	8.6143	10.66	5.79298		26.62	13.1003	42.58	15.286	42.58	17.2928
26.72	32.1672	21.38	22.4674	58.76	32.7546	32.06	18.8452	32.06	18.5654						26.72	17.4543	58.76	26.6668	101.48	18.5918		96.14	75.5008	37.4	20.2157					37.4	6.83453		10.7	28.198	5.36	10.902	5.36	7.72772	10.7	8.64309	10.7	5.80968		26.72	13.1411	42.74	15.3393	42.74	17.3267
26.82	32.2785	21.46	22.5637	58.98	32.8724	32.18	18.9086	32.18	18.6432						26.82	17.5126	58.98	26.7604	101.86	18.6613		96.5	75.7844	37.54	20.2839					37.54	6.8506		10.74	28.3007	5.38	10.9386	5.38	7.75099	10.74	8.67022	10.74	5.8264		26.82	13.175	42.9	15.3909	42.9	17.3685
26.92	32.3915	21.54	22.6536	59.2	32.9869	32.3	18.974	32.3	18.721						26.92	17.5684	59.2	26.8538	102.24	18.7306		96.86	76.0719	37.68	20.3524					37.68	6.86735		10.78	28.4023	5.4	10.9752	5.4	7.77418	10.78	8.69618	10.78	5.84321		26.92	13.2155	43.06	15.4438	43.06	17.4077
27.02	32.493	21.62	22.7378	59.42	33.0872	32.42	19.0436	32.42	18.806						27.02	17.6285	59.42	26.9492	102.62	18.8019		97.22	76.3597	37.82	20.4182					37.82	6.89109		10.82	28.5028	5.42	11.012	5.42	7.79716	10.82	8.7219	10.82	5.86077		27.02	13.2453	43.22	15.5019	43.22	17.4341
27.12	32.5837	21.7	22.8189	59.64	33.1806	32.54	19.1085	32.54	18.8915						27.12	17.6866	59.64	27.0445	103	18.8658		97.58	76.6539	37.96	20.482					37.96	6.90928		10.86	28.6028	5.44	11.049	5.44	7.81986	10.86	8.74739	10.86	5.87938		27.12	13.2776	43.38	15.5644	43.38	17.4699
27.22	32.6848	21.78	22.8986	59.86	33.2994	32.66	19.1638	32.66	18.9786						27.22	17.7438	59.86	27.1367	103.38	18.932		97.94	76.9438	38.1	20.5503					38.1	6.93472		10.9	28.7026	5.46	11.0863	5.46	7.84227	10.9	8.77183	10.9	5.89794		27.22	13.3096	43.54	15.6149	43.54	17.496
27.32	32.7972	21.86	22.9767	60.08	33.4076	32.78	19.2211	32.78	19.0569						27.32	17.8029	60.08	27.2362	103.76	18.9977		98.3	77.234	38.24	20.6181					38.24	6.94682		10.94	28.8016	5.48	11.1242	5.48	7.86439	10.94	8.79519	10.94	5.91557		27.32	13.3491	43.7	15.6722	43.7	17.5264
27.42	32.911	21.94	23.058	60.3	33.5154	32.9	19.2819	32.9	19.1307						27.42	17.8622	60.3	27.3329	104.14	19.0622		98.66	77.5213	38.38	20.687					38.38	6.97099		10.98	28.9	5.5	11.1624	5.5	7.88623	10.98	8.81871	10.98	5.93274		27.42	13.3871	43.86	15.7311	43.86	17.5594
27.52	33.0224	22.02	23.1449	60.52	33.6231	33.02	19.3444	33.02	19.2071						27.52	17.9204	60.52	27.4338	104.52	19.1217		99.02	77.7987	38.52	20.7503					38.52	6.99259		11.02	28.9982	5.52	11.2009	5.52	7.90783	11.02	8.84312	11.02	5.95013		27.52	13.434	44.02	15.7839	44.02	17.585
27.62	33.1346	22.1	23.2396	60.74	33.7562	33.14	19.4106	33.14	19.2737						27.62	17.9796	60.74	27.5318	104.9	19.1868		99.38	78.0835	38.66	20.8151					38.66	7.01384		11.06	29.0961	5.54	11.2392	5.54	7.92931	11.06	8.86874	11.06	5.96752		27.62	13.4747	44.18	15.835	44.18	17.6072
27.72	33.2357	22.18	23.3313	60.96	33.8766	33.26	19.4716	33.26	19.3506						27.72	18.0354	60.96	27.6303	105.28	19.2504		99.74	78.3614	38.8	20.8733					38.8	7.03141		11.1	29.1931	5.56	11.2772	5.56	7.9509	11.1	8.8957	11.1	5.98451		27.72	13.5092	44.34	15.8885	44.34	17.6465
27.82	33.3413	22.26	23.4139	61.18	34.0001	33.38	19.5274	33.38	19.4362						27.82	18.0888	61.18	27.7294	105.66	19.3142		100.1	78.645	38.94	20.9371					38.94	7.05005		11.14	29.2886	5.58	11.3151	5.58	7.97285	11.14	8.92324	11.14	6.00166		27.82	13.5377	44.5	15.9512	44.5	17.6819
27.92	33.4418	22.34	23.499	61.4	34.1116	33.5	19.5848	33.5	19.5288						27.92	18.1441	61.4	27.8261	106.04	19.3779		100.46	78.9221	39.08	21.0061					39.08	7.07446		11.18	29.3828	5.6	11.353	5.6	7.99537	11.18	8.95044	11.18	6.01969		27.92	13.5674	44.66	16.0092	44.66	17.7099
28.02	33.5357	22.42	23.5911	61.62	34.2204	33.62	19.6549	33.62	19.617						28.02	18.1938	61.62	27.9269	106.42	19.4408				39.22	21.0699					39.22	7.09656		11.22	29.4767	5.62	11.3909	5.62	8.01854	11.22	8.97648	11.22	6.0382		28.02	13.6098	44.82	16.0676	44.82	17.7455
28.12	33.6438	22.5	23.6821	61.84	34.3418	33.74	19.7332	33.74	19.6949						28.12	18.2469	61.84	28.0289	106.8	19.5066				39.36	21.1323					39.36	7.11378		11.26	29.571	5.64	11.429	5.64	8.04214	11.26	9.00073	11.26	6.05621		28.12	13.6501	44.98	16.1241	44.98	17.7735
28.22	33.7517	22.58	23.7706	62.06	34.463	33.86	19.8115	33.86	19.7815						28.22	18.2968	62.06	28.1377	107.18	19.5687				39.5	21.1966					39.5	7.13463		11.3	29.6649	5.66	11.467	5.66	8.06588	11.3	9.02383	11.3	6.07364		28.22	13.6875	45.14	16.1903	45.14	17.7943
28.32	33.8572	22.66	23.8616	62.28	34.5798	33.98	19.8763	33.98	19.8629						28.32	18.3501	62.28	28.2356	107.56	19.6277				39.64	21.256					39.64	7.15815		11.34	29.7581	5.68	11.505	5.68	8.08948	11.34	9.04743	11.34	6.09094		28.32	13.7269	45.3	16.2574	45.3	17.824
28.42	33.9579	22.74	23.9532	62.5	34.6786	34.1	19.9491	34.1	19.941						28.42	18.4088	62.5	28.3338	107.94	19.6906				39.78	21.3156					39.78	7.1828		11.38	29.8514	5.7	11.5428	5.7	8.11279	11.38	9.07264	11.38	6.10849		28.42	13.7646	45.46	16.311	45.46	17.8563
28.52	34.0589	22.82	24.0376	62.72	34.8045	34.22	20.0267	34.22	20.0217						28.52	18.4657	62.72	28.4351	108.32	19.749				39.92	21.3719					39.92	7.20197		11.42	29.9452	5.72	11.5804	5.72	8.1358	11.42	9.09922	11.42	6.12656		28.52	13.7964	45.62	16.3682	45.62	17.8821
28.62	34.1674	22.9	24.1203	62.94	34.9373	34.34	20.0972	34.34	20.1031						28.62	18.5204	62.94	28.5314	108.7	19.8042				40.06	21.432					40.06	7.22038		11.46	30.0398	5.74	11.618	5.74	8.15871	11.46	9.12562	11.46	6.14545		28.62	13.8387	45.78	16.4276	45.78	17.9149
28.72	34.283	22.98	24.1963	63.16	35.0718	34.46	20.1491	34.46	20.1865						28.72	18.5738	63.16	28.6278	109.08	19.8637				40.2	21.4973					40.2	7.24048		11.5	30.1355	5.76	11.6555	5.76	8.18174	11.5	9.1505	11.5	6.16488		28.72	13.8839	45.94	16.497	45.94	17.9398
28.82	34.3886	23.06	24.2727	63.38	35.1861	34.58	20.2065	34.58	20.2723						28.82	18.6267	63.38	28.7284	109.46	19.9237				40.34	21.56					40.34	7.25868		11.54	30.2316	5.78	11.693	5.78	8.20502	11.54	9.17348	11.54	6.18405		28.82	13.9267	46.1	16.5597	46.1	17.9764
28.92	34.4947	23.14	24.3545	63.6	35.3196	34.7	20.2749	34.7	20.3523						28.92	18.6829	63.6	28.8267	109.84	19.9803				40.48	21.6233					40.48	7.27899		11.58	30.3269	5.8	11.7304	5.8	8.22851	11.58	9.19537	11.58	6.20247		28.92	13.9736	46.26	16.6146	46.26	17.9914
29.02	34.6042	23.22	24.4411	63.82	35.4317	34.82	20.3366	34.82	20.4321						29.02	18.7459	63.82	28.9286	110.22	20.0423				40.62	21.6794					40.62	7.29978		11.62	30.4202	5.82	11.7675	5.82	8.25208	11.62	9.21796	11.62	6.22027		29.02	14.0197	46.42	16.6718	46.42	18.0071
29.12	34.7221	23.3	24.5322	64.04	35.5266	34.94	20.4089	34.94	20.5157						29.12	18.8038	64.04	29.0291	110.6	20.1036				40.76	21.7422					40.76	7.31548		11.66	30.5127	5.84	11.8043	5.84	8.27558	11.66	9.24163	11.66	6.23776		29.12	14.0645	46.58	16.7313	46.58	18.032
29.22	34.833	23.38	24.6214	64.26	35.6476	35.06	20.4763	35.06	20.6009						29.22	18.8578	64.26	29.1288	110.98	20.1651				40.9	21.8019					40.9	7.33045		11.7	30.6061	5.86	11.8408	5.86	8.29886	11.7	9.26488	11.7	6.25519		29.22	14.1071	46.74	16.7963	46.74	18.0751
29.32	34.9314	23.46	24.7076	64.48	35.7658	35.18	20.5312	35.18	20.67						29.32	18.9141	64.48	29.2277	111.36	20.2241				41.04	21.8654					41.04	7.35165		11.74	30.7015	5.88	11.8771	5.88	8.32183	11.74	9.28656	11.74	6.27314		29.32	14.1397	46.9	16.8503	46.9	18.1025
29.42	35.0324	23.54	24.7923	64.7	35.8961	35.3	20.5904	35.3	20.7419						29.42	18.9725	64.7	29.3275	111.74	20.2854				41.18	21.923					41.18	7.37142		11.78	30.7981	5.9	11.9133	5.9	8.34445	11.78	9.30775	11.78	6.29185		29.42	14.1766	47.06	16.9186	47.06	18.1224
29.52	35.1483	23.62	24.8769	64.92	36.0145	35.42	20.6595	35.42	20.8164						29.52	19.0285	64.92	29.4232	112.12	20.3416				41.32	21.9775					41.32	7.38863		11.82	30.8937	5.92	11.9495	5.92	8.3667	11.82	9.33023	11.82	6.31089		29.52	14.217	47.22	16.9885	47.22	18.1475
29.62	35.2636	23.7	24.9602	65.14	36.1223	35.54	20.7379	35.54	20.8875						29.62	19.0865	65.14	29.5254	112.5	20.4027				41.46	22.0317					41.46	7.41052		11.86	30.9874	5.94	11.986	5.94	8.38859	11.86	9.354	11.86	6.32964		29.62	14.2515	47.38	17.0499	47.38	18.1713
29.72	35.385	23.78	25.0413	65.36	36.2377	35.66	20.8286	35.66	20.9716						29.72	19.1492	65.36	29.6276	112.88	20.4607				41.6	22.0838					41.6	7.43059		11.9	31.0815	5.96	12.0227	5.96	8.41023	11.9	9.37762	11.9	6.34763		29.72	14.2913	47.54	17.1118	47.54	18.2033
29.82	35.5109	23.86	25.1278	65.58	36.3617	35.78	20.9081	35.78	21.0634						29.82	19.2134	65.58	29.7299	113.26	20.5167				41.74	22.1422					41.74	7.45528		11.94	31.1773	5.98	12.0599	5.98	8.43174	11.94	9.4006	11.94	6.3656		29.82	14.3318	47.7	17.1718	47.7	18.2335
29.92	35.6419	23.94	25.2167	65.8	36.479	35.9	20.9901	35.9	21.1608						29.92	19.2735	65.8	29.8268	113.64	20.5758				41.88	22.2077					41.88	7.46897		11.98	31.2739	6	12.0975	6	8.45321	11.98	9.42368	11.98	6.38467		29.92	14.3754	47.86	17.2355	47.86	18.2608
30.02	35.7707	24.02	25.3132	66.02	36.6143	36.02	21.0727	36.02	21.2525						30.02	19.3297	66.02	29.9303	114.02	20.6318				42.02	22.276					42.02	7.49442		12.02	31.3698	6.02	12.1358	6.02	8.47471	12.02	9.44675	12.02	6.40433		30.02	14.4139	48.02	17.299	48.02	18.2926
30.12	35.8859	24.1	25.4138	66.24	36.7438	36.14	21.1581	36.14	21.3444						30.12	19.3879	66.24	30.0208	114.4	20.691				42.16	22.3304					42.16	7.51127		12.06	31.4656	6.04	12.1745	6.04	8.49632	12.06	9.46931	12.06	6.4232		30.12	14.4542	48.18	17.3566	48.18	18.3148
30.22	36.0075	24.18	25.5059	66.46	36.859	36.26	21.2389	36.26	21.4285						30.22	19.4499	66.46	30.1162	114.78	20.7473				42.3	22.3901					42.3	7.53374		12.1	31.5618	6.06	12.2139	6.06	8.5181	12.1	9.49173	12.1	6.44116		30.22	14.4973	48.34	17.4141	48.34	18.3334
30.32	36.1237	24.26	25.5913	66.68	36.9688	36.38	21.3239	36.38	21.5097						30.32	19.5133	66.68	30.2136	115.16	20.8033				42.44	22.4508					42.44	7.55214		12.14	31.6573	6.08	12.2536	6.08	8.54002	12.14	9.51495	12.14	6.45951		30.32	14.5357	48.5	17.4846	48.5	18.3657
30.42	36.2419	24.34	25.677	66.9	37.0787	36.5	21.4158	36.5	21.5978						30.42	19.5735	66.9	30.31	115.54	20.8566				42.58	22.5114					42.58	7.57236		12.18	31.7521	6.1	12.2934	6.1	8.56192	12.18	9.53908	12.18	6.47851		30.42	14.5666	48.66	17.5483	48.66	18.3834
30.52	36.3737	24.42	25.7617	67.12	37.1935	36.62	21.4955	36.62	21.6899						30.52	19.6315	67.12	30.407	115.92	20.912				42.72	22.5718					42.72	7.59036		12.22	31.8478	6.12	12.3328	6.12	8.58362	12.22	9.5631	12.22	6.49737		30.52	14.6044	48.82	17.6116	48.82	18.4138
30.62	36.4913	24.5	25.8398	67.34	37.3105	36.74	21.5619	36.74	21.7711						30.62	19.6891	67.34	30.5052	116.3	20.9669				42.86	22.6267					42.86	7.61203		12.26	31.9439	6.14	12.3717	6.14	8.60513	12.26	9.58632	12.26	6.51615		30.62	14.6431	48.98	17.6665	48.98	18.44
30.72	36.6078	24.58	25.9242	67.56	37.4299	36.86	21.6373	36.86	21.8421						30.72	19.752	67.56	30.6042	116.68	21.0264				43	22.6744					43	7.62826		12.3	32.0405	6.16	12.41	6.16	8.62662	12.3	9.60885	12.3	6.53508		30.72	14.6801	49.14	17.7277	49.14	18.4607
30.82	36.7275	24.66	26.0168	67.78	37.5444	36.98	21.7135	36.98	21.9146						30.82	19.8133	67.78	30.6996	117.06	21.0824				43.14	22.7322					43.14	7.64618		12.34	32.1392	6.18	12.448	6.18	8.64828	12.34	9.63115	12.34	6.55348		30.82	14.723	49.3	17.8004	49.3	18.4758
30.92	36.8509	24.74	26.1095	68	37.6408	37.1	21.7926	37.1	21.992						30.92	19.8761	68	30.793	117.44	21.1356				43.28	22.797					43.28	7.66934		12.38	32.24	6.2	12.4858	6.2	8.67028	12.38	9.65364	12.38	6.57111		30.92	14.7619	49.46	17.8641	49.46	18.5048
31.02	36.9735	24.82	26.204	68.22	37.7499	37.22	21.8741	37.22	22.0751						31.02	19.9364	68.22	30.8942	117.82	21.1917				43.42	22.8583					43.42	7.68214		12.42	32.3419	6.22	12.5237	6.22	8.69262	12.42	9.67587	12.42	6.58848		31.02	14.8023	49.62	17.9224	49.62	18.541
31.12	37.0939	24.9	26.3024	68.44	37.8439	37.34	21.9525	37.34	22.1539						31.12	19.9995	68.44	30.9935	118.2	21.2491				43.56	22.9143					43.56	7.70331		12.46	32.443	6.24	12.5617	6.24	8.71513	12.46	9.69729	12.46	6.60549		31.12	14.8459	49.78	17.9841	49.78	18.5737
31.22	37.2057	24.98	26.3992	68.66	37.9377	37.46	22.0308	37.46	22.2345						31.22	20.0637	68.66	31.0887	118.58	21.3006				43.7	22.9724					43.7	7.72026		12.5	32.5423	6.26	12.6	6.26	8.73758	12.5	9.71805	12.5	6.62169		31.22	14.8872	49.94	18.045	49.94	18.6033
31.32	37.3254	25.06	26.4846	68.88	38.0619	37.58	22.1117	37.58	22.3126						31.32	20.1265	68.88	31.1766	118.96	21.3541				43.84	23.0251					43.84	7.74222		12.54	32.6395	6.28	12.6382	6.28	8.75989	12.54	9.73861	12.54	6.63738		31.32	14.9324	50.1	18.1072	50.1	18.635
31.42	37.4559	25.14	26.5622	69.1	38.1881	37.7	22.1902	37.7	22.3828						31.42	20.1855	69.1	31.275	119.34	21.4033				43.98	23.0846					43.98	7.75986		12.58	32.7356	6.3	12.676	6.3	8.78209	12.58	9.7588	12.58	6.65353		31.42	14.9669	50.26	18.1677	50.26	18.6699
31.52	37.5842	25.22	26.6542	69.32	38.2899	37.82	22.2643	37.82	22.4559						31.52	20.2495	69.32	31.3707	119.72	21.462				44.12	23.1464					44.12	7.77649		12.62	32.8315	6.32	12.713	6.32	8.80429	12.62	9.77838	12.62	6.67077		31.52	14.9938	50.42	18.2315	50.42	18.7023
31.62	37.7026	25.3	26.7621	69.54	38.3985	37.94	22.3495	37.94	22.541						31.62	20.3163	69.54	31.4653	120.1	21.5106				44.26	23.2045					44.26	7.79217		12.66	32.9276	6.34	12.7492	6.34	8.82666	12.66	9.79788	12.66	6.68805		31.62	15.0363	50.58	18.2984	50.58	18.7241
31.72	37.8223	25.38	26.8604	69.76	38.5044	38.06	22.4325	38.06	22.6286						31.72	20.381	69.76	31.5643	120.48	21.5665				44.4	23.2574					44.4	7.80827		12.7	33.0247	6.36	12.7849	6.36	8.84924	12.7	9.81858	12.7	6.70445		31.72	15.0862	50.74	18.3655	50.74	18.7554
31.82	37.9511	25.46	26.951	69.98	38.6102	38.18	22.5266	38.18	22.7074						31.82	20.447	69.98	31.6579	120.86	21.6175				44.54	23.3051					44.54	7.82908		12.74	33.1233	6.38	12.82	6.38	8.87181	12.74	9.84052	12.74	6.72063		31.82	15.132	50.9	18.4313	50.9	18.7863
31.92	38.0861	25.54	27.0432	70.2	38.7084	38.3	22.611	38.3	22.7871						31.92	20.5151	70.2	31.7565	121.24	21.6669				44.68	23.3547					44.68	7.84681		12.78	33.2225	6.4	12.8547	6.4	8.89402	12.78	9.86188	12.78	6.73717		31.92	15.1786	51.06	18.4876	51.06	18.81
32.02	38.2125	25.62	27.1391	70.42	38.8081	38.42	22.6984	38.42	22.8609						32.02	20.5829	70.42	31.8534	121.62	21.7223				44.82	23.4165					44.82	7.86387		12.82	33.3219	6.42	12.8893	6.42	8.91552	12.82	9.88165	12.82	6.75413		32.02	15.2216	51.22	18.5454	51.22	18.8427
32.12	38.3319	25.7	27.2399	70.64	38.9227	38.54	22.7862	38.54	22.9408						32.12	20.6487	70.64	31.954	122	21.7782				44.96	23.4668					44.96	7.88017		12.86	33.4204	6.44	12.924	6.44	8.93619	12.86	9.90105	12.86	6.77117		32.12	15.2667	51.38	18.6068	51.38	18.8882
32.22	38.4516	25.78	27.3425	70.86	39.0499	38.66	22.8652	38.66	23.0367						32.22	20.7151	70.86	32.0521	122.38	21.8358				45.1	23.5214					45.1	7.90085		12.9	33.5166	6.46	12.9591	6.46	8.95626	12.9	9.92112	12.9	6.78807		32.22	15.311	51.54	18.6702	51.54	18.9085
32.32	38.5671	25.86	27.4449	71.08	39.1853	38.78	22.95	38.78	23.1311						32.32	20.7742	71.08	32.1543	122.76	21.8919				45.24	23.5767					45.24	7.91232		12.94	33.6098	6.48	12.995	6.48	8.97616	12.94	9.94162	12.94	6.80474		32.32	15.3537	51.7	18.7303	51.7	18.9326
32.42	38.6813	25.94	27.5408	71.3	39.3358	38.9	23.046	38.9	23.2236						32.42	20.8378	71.3	32.2577	123.14	21.9516				45.38	23.633					45.38	7.92771		12.98	33.7012	6.5	13.0315	6.5	8.99632	12.98	9.96214	12.98	6.821		32.42	15.3954	51.86	18.786	51.86	18.9595
32.52	38.7924	26.02	27.6331	71.52	39.4658	39.02	23.138	39.02	23.3108						32.52	20.9007	71.52	32.3548	123.52	22.0089				45.52	23.6841					45.52	7.94937		13.02	33.7925	6.52	13.0685	6.52	9.01699	13.02	9.98306	13.02	6.83705		32.52	15.4404	52.02	18.8465	52.02	18.9887
32.62	38.9061	26.1	27.7245	71.74	39.5791	39.14	23.2306	39.14	23.3969						32.62	20.966	71.74	32.4589	123.9	22.0681				45.66	23.7335					45.66	7.96223		13.06	33.8832	6.54	13.1058	6.54	9.03821	13.06	10.0052	13.06	6.85352		32.62	15.4812	52.18	18.9053	52.18	19.0083
32.72	39.0213	26.18	27.8135	71.96	39.7098	39.26	23.3153	39.26	23.4892						32.72	21.0324	71.96	32.5556	124.28	22.1183				45.8	23.7846					45.8	7.97899		13.1	33.9726	6.56	13.1433	6.56	9.05987	13.1	10.0284	13.1	6.86973		32.72	15.5241	52.34	18.9622	52.34	19.036
32.82	39.1256	26.26	27.9049	72.18	39.8332	39.38	23.3896	39.38	23.5842						32.82	21.1013	72.18	32.6523	124.66	22.175				45.94	23.8434					45.94	8.00126		13.14	34.0613	6.58	13.1807	6.58	9.08178	13.14	10.0512	13.14	6.88472		32.82	15.5712	52.5	19.0192	52.5	19.0713
32.92	39.2289	26.34	27.9986	72.4	39.9741	39.5	23.4667	39.5	23.6813						32.92	21.171	72.4	32.7485	125.04	22.2366				46.08	23.8944					46.08	8.02123		13.18	34.1501	6.6	13.218	6.6	9.10375	13.18	10.0733	13.18	6.89928		32.92	15.6124	52.66	19.0789	52.66	19.1004
33.02	39.3205	26.42	28.0966	72.62	40.1088	39.62	23.541	39.62	23.7734						33.02	21.2428	72.62	32.8486	125.42	22.2948				46.22	23.9475					46.22	8.03205		13.22	34.2394	6.62	13.2551	6.62	9.12565	13.22	10.0952	13.22	6.91461		33.02	15.649	52.82	19.1374	52.82	19.1295
33.12	39.4237	26.5	28.1949	72.84	40.2302	39.74	23.6341	39.74	23.8587						33.12	21.3109	72.84	32.945	125.8	22.3524				46.36	23.9966					46.36	8.05015		13.26	34.3298	6.64	13.2918	6.64	9.14754	13.26	10.1172	13.26	6.9313		33.12	15.6891	52.98	19.1999	52.98	19.1641
33.22	39.5409	26.58	28.2927	73.06	40.337	39.86	23.7243	39.86	23.934						33.22	21.382	73.06	33.0441	126.18	22.4151				46.5	24.051					46.5	8.06634		13.3	34.4221	6.66	13.3283	6.66	9.16957	13.3	10.1393	13.3	6.94859		33.22	15.7339	53.14	19.2506	53.14	19.2057
33.32	39.6466	26.66	28.3859	73.28	40.4484	39.98	23.8129	39.98	24.0108						33.32	21.4432	73.28	33.1397	126.56	22.4744				46.64	24.1					46.64	8.08195		13.34	34.5154	6.68	13.3645	6.68	9.19182	13.34	10.1614	13.34	6.96542		33.32	15.7727	53.3	19.3073	53.3	19.2354
33.42	39.7396	26.74	28.4706	73.5	40.575	40.1	23.9069	40.1	24.0981						33.42	21.5074	73.5	33.2381	126.94	22.5332				46.78	24.1583					46.78	8.10086		13.38	34.6078	6.7	13.4005	6.7	9.21432	13.38	10.184	13.38	6.98205		33.42	15.8032	53.46	19.3718	53.46	19.2704
33.52	39.8252	26.82	28.5505	73.72	40.6973	40.22	23.9985	40.22	24.1871						33.52	21.5751	73.72	33.3336	127.32	22.5897				46.92	24.215					46.92	8.11886		13.42	34.6982	6.72	13.4361	6.72	9.237	13.42	10.2074	13.42	6.99911		33.52	15.8402	53.62	19.4306	53.62	19.3049
33.62	39.9218	26.9	28.6352	73.94	40.8364	40.34	24.0949	40.34	24.2772						33.62	21.6382	73.94	33.4325	127.7	22.6505				47.06	24.2635					47.06	8.13613		13.46	34.786	6.74	13.4713	6.74	9.25979	13.46	10.231	13.46	7.01623		33.62	15.8826	53.78	19.4846	53.78	19.3361
33.72	40.0163	26.98	28.721	74.16	40.9591	40.46	24.1905	40.46	24.3644						33.72	21.7005	74.16	33.5306	128.08	22.7091				47.2	24.3157					47.2	8.15425		13.5	34.8716	6.76	13.5062	6.76	9.28263	13.5	10.2545	13.5	7.03288		33.72	15.9237	53.94	19.5526	53.94	19.3702
33.82	40.1	27.06	28.8038	74.38	41.092	40.58	24.2856	40.58	24.4466						33.82	21.7668	74.38	33.626	128.46	22.77				47.34	24.3669					47.34	8.17068		13.54	34.9568	6.78	13.5409	6.78	9.3055	13.54	10.2784	13.54	7.0497		33.82	15.9626	54.1	19.6168	54.1	19.4087
33.92	40.2089	27.14	28.8918	74.6	41.2271	40.7	24.3788	40.7	24.521						33.92	21.8311	74.6	33.727	128.84	22.8292				47.48	24.4201					47.48	8.18842		13.58	35.0427	6.8	13.5757	6.8	9.32841	13.58	10.3024	13.58	7.06723		33.92	16.0032	54.26	19.6771	54.26	19.437
34.02	40.3223	27.22	28.9872	74.82	41.3492	40.82	24.4797	40.82	24.5985						34.02	21.8946	74.82	33.8234	129.22	22.8857				47.62	24.471					47.62	8.20546		13.62	35.1297	6.82	13.6109	6.82	9.35135	13.62	10.3252	13.62	7.0851		34.02	16.0451	54.42	19.7404	54.42	19.4848
34.12	40.4323	27.3	29.0816	75.04	41.4639	40.94	24.5751	40.94	24.6904						34.12	21.9578	75.04	33.9218	129.6	22.9461				47.76	24.5211					47.76	8.22425		13.66	35.2177	6.84	13.6469	6.84	9.37427	13.66	10.3467	13.66	7.10276		34.12	16.0784	54.58	19.7979	54.58	19.5235
34.22	40.5491	27.38	29.1784	75.26	41.5906	41.06	24.6689	41.06	24.787						34.22	22.0211	75.26	34.0187	129.98	23.0064				47.9	24.5714					47.9	8.24058		13.7	35.3054	6.86	13.6839	6.86	9.39707	13.7	10.3688	13.7	7.11962		34.22	16.1152	54.74	19.8563	54.74	19.5525
34.32	40.664	27.46	29.2754	75.48	41.7237	41.18	24.7537	41.18	24.8714						34.32	22.0851	75.48	34.1143	130.36	23.0646				48.04	24.6192					48.04	8.25888		13.74	35.3934	6.88	13.7216	6.88	9.41977	13.74	10.3923	13.74	7.13569		34.32	16.152	54.9	19.9205	54.9	19.5842
34.42	40.7595	27.54	29.357	75.7	41.8605	41.3	24.8419	41.3	24.9518						34.42	22.1461	75.7	34.2106	130.74	23.1227				48.18	24.6672					48.18	8.27354		13.78	35.4815	6.9	13.7598	6.9	9.4424	13.78	10.4163	13.78	7.15179		34.42	16.1894	55.06	19.9733	55.06	19.6137
34.52	40.8602	27.62	29.4268	75.92	41.9898	41.42	24.9329	41.42	25.0314						34.52	22.2106	75.92	34.3023	131.12	23.1829				48.32	24.7235					48.32	8.29444		13.82	35.5685	6.92	13.7981	6.92	9.46501	13.82	10.4396	13.82	7.16897		34.52	16.2189	55.22	20.0365	55.22	19.65
34.62	40.9696	27.7	29.5143	76.14	42.1152	41.54	25.017	41.54	25.1172						34.62	22.2798	76.14	34.3939	131.5	23.2358				48.46	24.775					48.46	8.31362		13.86	35.6543	6.94	13.8363	6.94	9.48765	13.86	10.462	13.86	7.18709		34.62	16.2509	55.38	20.0992	55.38	19.6803
34.72	41.0854	27.78	29.6083	76.36	42.2509	41.66	25.1105	41.66	25.2114						34.72	22.3437	76.36	34.4838	131.88	23.2885				48.6	24.8348					48.6	8.32866		13.9	35.7402	6.96	13.8745	6.96	9.51032	13.9	10.4838	13.9	7.20544		34.72	16.2873	55.54	20.1564	55.54	19.7037
34.82	41.1962	27.86	29.699	76.58	42.3802	41.78	25.2058	41.78	25.3086						34.82	22.4028	76.58	34.5784	132.26	23.3415				48.74	24.8908					48.74	8.34501		13.94	35.8269	6.98	13.9129	6.98	9.53291	13.94	10.5049	13.94	7.22385		34.82	16.3167	55.7	20.2153	55.7	19.7377
34.92	41.3	27.94	29.7893	76.8	42.5127	41.9	25.2753	41.9	25.3978						34.92	22.4639	76.8	34.6744	132.64	23.3992				48.88	24.9478					48.88	8.36179		13.98	35.9137	7	13.9516	7	9.55519	13.98	10.5258	13.98	7.24231		34.92	16.3416	55.86	20.2744	55.86	19.7665
35.02	41.3999	28.02	29.8832	77.02	42.6428	42.02	25.3584	42.02	25.4956						35.02	22.5265	77.02	34.7679	133.02	23.4518				49.02	25.0012					49.02	8.37943		14.02	36.0001	7.02	13.9907	7.02	9.577	14.02	10.5476	14.02	7.26036		35.02	16.3716	56.02	20.3345	56.02	19.7819
35.12	41.5047	28.1	29.9855	77.24	42.782	42.14	25.4541	42.14	25.5983						35.12	22.5938	77.24	34.8585	133.4	23.5085				49.16	25.0628					49.16	8.39296		14.06	36.0853	7.04	14.0298	7.04	9.59832	14.06	10.571	14.06	7.27722		35.12	16.4123	56.18	20.3824	56.18	19.8174
35.22	41.6206	28.18	30.09	77.46	42.9117	42.26	25.5482	42.26	25.6921						35.22	22.652	77.46	34.9451	133.78	23.5603				49.3	25.1263					49.3	8.41045		14.1	36.1696	7.06	14.0686	7.06	9.61927	14.1	10.5958	14.1	7.29255		35.22	16.4493	56.34	20.4404	56.34	19.8615
35.32	41.7436	28.26	30.1908	77.68	43.0387	42.38	25.6307	42.38	25.7928						35.32	22.711	77.68	35.0383	134.16	23.6151				49.44	25.185					49.44	8.43055		14.14	36.254	7.08	14.1068	7.08	9.64005	14.14	10.6212	14.14	7.30707		35.32	16.4898	56.5	20.5044	56.5	19.9011
35.42	41.8651	28.34	30.2919	77.9	43.1543	42.5	25.7053	42.5	25.8905						35.42	22.7771	77.9	35.1327	134.54	23.6736				49.58	25.2426					49.58	8.44685		14.18	36.3385	7.1	14.1443	7.1	9.66085	14.18	10.6472	14.18	7.32169		35.42	16.524	56.66	20.5678	56.66	19.9247
35.52	41.9797	28.42	30.3972	78.12	43.2949	42.62	25.7761	42.62	25.9847						35.52	22.8382	78.12	35.2218	134.92	23.7306				49.72	25.2946					49.72	8.4609		14.22	36.4224	7.12	14.1815	7.12	9.68178	14.22	10.6732	14.22	7.3366		35.52	16.5547	56.82	20.6176	56.82	19.9575
35.62	42.0983	28.5	30.5086	78.34	43.4389	42.74	25.8566	42.74	26.0788						35.62	22.901	78.34	35.3117	135.3	23.7857				49.86	25.3386					49.86	8.4703		14.26	36.505	7.14	14.2185	7.14	9.70287	14.26	10.6986	14.26	7.35168		35.62	16.5822	56.98	20.673	56.98	19.9868
35.72	42.2081	28.58	30.6163	78.56	43.5642	42.86	25.9308	42.86	26.1718						35.72	22.965	78.56	35.4104	135.68	23.8392				50	25.3891					50	8.48561		14.3	36.5862	7.16	14.2556	7.16	9.72399	14.3	10.7232	14.3	7.36682		35.72	16.6161	57.14	20.7246	57.14	20.0131
35.82	42.3061	28.66	30.7186	78.78	43.6902	42.98	26.0001	42.98	26.2731						35.82	23.0324	78.78	35.5034	136.06	23.8961				50.14	25.4517					50.14	8.50025		14.34	36.6668	7.18	14.2928	7.18	9.74503	14.34	10.7466	14.34	7.38146		35.82	16.6513	57.3	20.787	57.3	20.0391
35.92	42.4121	28.74	30.817	79	43.834	43.1	26.0735	43.1	26.3749						35.92	23.0988	79	35.5955	136.44	23.9531				50.28	25.5055					50.28	8.51955		14.38	36.7472	7.2	14.33	7.2	9.76587	14.38	10.7684	14.38	7.39544		35.92	16.6874	57.46	20.8426	57.46	20.0652
36.02	42.5313	28.82	30.9127	79.22	43.9876	43.22	26.155	43.22	26.4736						36.02	23.1637	79.22	35.6867	136.82	24.0106				50.42	25.5562					50.42	8.53478		14.42	36.8277	7.22	14.367	7.22	9.78647	14.42	10.7902	14.42	7.40982		36.02	16.7204	57.62	20.8964	57.62	20.0966
36.12	42.6554	28.9	31.0104	79.44	44.124	43.34	26.2491	43.34	26.568						36.12	23.2268	79.44	35.7746	137.2	24.0688				50.56	25.6056					50.56	8.54995		14.46	36.9079	7.24	14.4038	7.24	9.80691	14.46	10.8135	14.46	7.42635		36.12	16.7588	57.78	20.954	57.78	20.1247
36.22	42.7872	28.98	31.1094	79.66	44.2735	43.46	26.3432	43.46	26.6633						36.22	23.2917	79.66	35.8653	137.58	24.1213				50.7	25.6598					50.7	8.56292		14.5	36.9885	7.26	14.4404	7.26	9.8273	14.5	10.8381	14.5	7.44572		36.22	16.7989	57.94	21.0089	57.94	20.1487
36.32	42.9046	29.06	31.2025	79.88	44.4217	43.58	26.424	43.58	26.7564						36.32	23.3576	79.88	35.9576	137.96	24.1792				50.84	25.7172					50.84	8.57675		14.54	37.0711	7.28	14.4774	7.28	9.84784	14.54	10.863	14.54	7.46631		36.32	16.8331	58.1	21.0711	58.1	20.1784
36.42	43.0163	29.14	31.2878	80.1	44.5479	43.7	26.4962	43.7	26.8486						36.42	23.4212	80.1	36.0534	138.34	24.237				50.98	25.7728					50.98	8.59558		14.58	37.1552	7.3	14.5149	7.3	9.86873	14.58	10.8884	14.58	7.48578		36.42	16.8669	58.26	21.1268	58.26	20.2063
36.52	43.1468	29.22	31.3667	80.32	44.6883	43.82	26.583	43.82	26.9509						36.52	23.4875	80.32	36.146	138.72	24.2955				51.12	25.8266					51.12	8.6112		14.62	37.2397	7.32	14.553	7.32	9.89007	14.62	10.9146	14.62	7.50338		36.52	16.9124	58.42	21.177	58.42	20.2403
36.62	43.2654	29.3	31.4458			43.94	26.6722	43.94	27.0518						36.62	23.5518	80.54	36.2365	139.1	24.3486				51.26	25.8861					51.26	8.62794		14.66	37.3249	7.34	14.5916	7.34	9.91186	14.66	10.9404	14.66	7.51971		36.62	16.958	58.58	21.2289	58.58	20.2756
36.72	43.3788	29.38	31.5303			44.06	26.7585	44.06	27.1464						36.72	23.6143	80.76	36.3327	139.48	24.4025				51.4	25.943					51.4	8.64308		14.7	37.4125	7.36	14.6304	7.36	9.93397	14.7	10.9648	14.7	7.53597		36.72	16.9943	58.74	21.2963	58.74	20.304
36.82	43.4942	29.46	31.6246			44.18	26.85	44.18	27.2425						36.82	23.6834	80.98	36.4309	139.86	24.4525				51.54	25.9934					51.54	8.66558		14.74	37.5025	7.38	14.6692	7.38	9.95625	14.74	10.9881	14.74	7.55279		36.82	17.0313	58.9	21.352	58.9	20.3321
36.92	43.6216	29.54	31.7237			44.3	26.934	44.3	27.3421						36.92	23.7489	81.2	36.5257	140.24	24.5034				51.68	26.0474					51.68	8.67957		14.78	37.5912	7.4	14.7079	7.4	9.97855	14.78	11.0111	14.78	7.56981		36.92	17.0622	59.06	21.4053	59.06	20.367
37.02	43.7481	29.62	31.8256			44.42	27.0047	44.42	27.4352						37.02	23.8142	81.42	36.6224	140.62	24.5548				51.82	26.1047					51.82	8.69006		14.82	37.6781	7.42	14.7462	7.42	10.0008	14.82	11.0336	14.82	7.58654		37.02	17.0922	59.22	21.4658	59.22	20.3917
37.12	43.8792	29.7	31.9222			44.54	27.0811	44.54	27.5239						37.12	23.8827	81.64	36.7215	141	24.6108				51.96	26.1551					51.96	8.70563		14.86	37.7654	7.44	14.7839	7.44	10.0231	14.86	11.0554	14.86	7.60295		37.12	17.1317	59.38	21.5239	59.38	20.428
37.22	44.0142	29.78	32.014			44.66	27.1556	44.66	27.6148						37.22	23.9535	81.86	36.8186	141.38	24.6621				52.1	26.2125					52.1	8.72072		14.9	37.8529	7.46	14.821	7.46	10.0454	14.9	11.0766	14.9	7.61949		37.22	17.1644	59.54	21.5803	59.54	20.4544
37.32	44.1335	29.86	32.1014			44.78	27.2309	44.78	27.7063						37.32	24.0259	82.08	36.9109	141.76	24.7138				52.24	26.2719					52.24	8.73739		14.94	37.9406	7.48	14.8576	7.48	10.0679	14.94	11.0974	14.94	7.63655		37.32	17.1966	59.7	21.6371	59.7	20.4973
37.42	44.2501	29.94	32.1813			44.9	27.2939	44.9	27.7985						37.42	24.0931	82.3	37.0046	142.14	24.7667				52.38	26.3287					52.38	8.75397		14.98	38.0299	7.5	14.8942	7.5	10.0908	14.98	11.1184	14.98	7.65438		37.42	17.2286	59.86	21.6905	59.86	20.5418
37.52	44.3674	30.02	32.2578			45.02	27.359	45.02	27.8947						37.52	24.1569	82.52	37.094	142.52	24.8168				52.52	26.377					52.52	8.77252		15.02	38.1196	7.52	14.9309	7.52	10.114	15.02	11.1412	15.02	7.67294		37.52	17.2644	60.02	21.7488	60.02	20.5819
37.62	44.4914	30.1	32.3452			45.14	27.4381	45.14	27.9974						37.62	24.2266	82.74	37.1896	142.9	24.8677				52.66	26.437					52.66	8.78493		15.06	38.2084	7.54	14.9682	7.54	10.1376	15.06	11.1662	15.06	7.69195		37.62	17.2971			60.18	20.6155
37.72	44.6027	30.18	32.436			45.26	27.5219	45.26	28.0934						37.72	24.2949	82.96	37.2891	143.28	24.9113				52.8	26.4897					52.8	8.80235		15.1	38.297	7.56	15.0062	7.56	10.1615	15.1	11.1913	15.1	7.71079		37.72	17.3328			60.34	20.6506
37.82	44.7154	30.26	32.5339			45.38	27.6176	45.38	28.1884						37.82	24.3617	83.18	37.3826	143.66	24.9575				52.94	26.5469					52.94	8.81715		15.14	38.3855	7.58	15.0449	7.58	10.1855	15.14	11.2152	15.14	7.72891		37.82	17.3621			60.5	20.6877
37.92	44.8264	30.34	32.6366			45.5	27.7066	45.5	28.2831						37.92	24.4325	83.4	37.4761	144.04	25.0011				53.08	26.6079					53.08	8.83492		15.18	38.474	7.6	15.0842	7.6	10.2097	15.18	11.2385	15.18	7.74628		37.92	17.398			60.66	20.7213
38.02	44.9402	30.42	32.7408			45.62	27.7888	45.62	28.3858						38.02	24.5023	83.62	37.5713	144.42	25.0471				53.22	26.6655					53.22	8.85127		15.22	38.5635	7.62	15.1238	7.62	10.2339	15.22	11.2624	15.22	7.76289		38.02	17.4336
38.12	45.0456	30.5	32.8399			45.74	27.8688	45.74	28.4823						38.12	24.5721	83.84	37.6656	144.8	25.0994				53.36	26.7219					53.36	8.86905		15.26	38.6534	7.64	15.1634	7.64	10.2582	15.26	11.2869	15.26	7.77879		38.12	17.4684
38.22	45.1678	30.58	32.9418			45.86	27.9507	45.86	28.5732						38.22	24.6407	84.06	37.7609	145.18	25.1473				53.5	26.7801					53.5	8.88679		15.3	38.7423	7.66	15.2029	7.66	10.2827	15.3	11.312	15.3	7.79429		38.22	17.505
38.32	45.3083	30.66	33.0532			45.98	28.0213	45.98	28.6656						38.32	24.7073	84.28	37.8575	145.56	25.1949				53.64	26.8373					53.64	8.90128		15.34	38.8305	7.68	15.242	7.68	10.3073	15.34	11.3373	15.34	7.80912		38.32	17.541
38.42	45.4478	30.74	33.158			46.1	28.094	46.1	28.7622						38.42	24.7676	84.5	37.9556	145.94	25.2469				53.78	26.8898					53.78	8.91854		15.38	38.9189	7.7	15.2809	7.7	10.3319	15.38	11.3619	15.38	7.82272		38.42	17.5759
38.52	45.5698	30.82	33.2498			46.22	28.1621	46.22	28.8575						38.52	24.837	84.72	38.0506	146.32	25.2953				53.92	26.9485					53.92	8.93753		15.42	39.0083	7.72	15.3193	7.72	10.3565	15.42	11.3863	15.42	7.83595		38.52	17.607
38.62	45.6909	30.9	33.3411			46.34	28.2336	46.34	28.9623						38.62	24.9064	84.94	38.1454	146.7	25.3417				54.06	27.004					54.06	8.95759		15.46	39.0984	7.74	15.3574	7.74	10.381	15.46	11.4116	15.46	7.85015		38.62	17.6411
38.72	45.8201	30.98	33.4355			46.46	28.2909	46.46	29.0651						38.72	24.9702	85.16	38.2397	147.08	25.3913				54.2	27.0671					54.2	8.97259		15.5	39.1889	7.76	15.395	7.76	10.4056	15.5	11.4384	15.5	7.86556		38.72	17.6674
38.82	45.9449	31.06	33.5309			46.58	28.3577	46.58	29.1714						38.82	25.0398	85.38	38.3316	147.46	25.4354				54.34	27.1293					54.34	8.98567		15.54	39.2805	7.78	15.4323	7.78	10.4301	15.54	11.4659	15.54	7.88108		38.82	17.6926
38.92	46.0688	31.14	33.631			46.7	28.4242	46.7	29.2917						38.92	25.1074	85.6	38.4274	147.84	25.4833				54.48	27.1897					54.48	9.00381		15.58	39.3731	7.8	15.4694	7.8	10.4547	15.58	11.4917	15.58	7.89606		38.92	17.7255
39.02	46.1969	31.22	33.726			46.82	28.4907	46.82	29.4088						39.02	25.173	85.82	38.5234	148.22	25.5271				54.62	27.2474					54.62	9.01611		15.62	39.4649	7.82	15.5064	7.82	10.4794	15.62	11.5143	15.62	7.91133		39.02	17.7629
39.12	46.3213	31.3	33.8193			46.94	28.5587	46.94	29.5132						39.12	25.2443	86.04	38.6177	148.6	25.5722				54.76	27.3043					54.76	9.02661		15.66	39.5554	7.84	15.5431	7.84	10.504	15.66	11.5352	15.66	7.92783		39.12	17.7995
39.22	46.4438	31.38	33.9194			47.06	28.6251	47.06	29.611						39.22	25.3092	86.26	38.7131	148.98	25.6179				54.9	27.3598					54.9	9.03935		15.7	39.646	7.86	15.5796	7.86	10.5283	15.7	11.5573	15.7	7.9454		39.22	17.8347
39.32	46.5717	31.46	34.0271			47.18	28.6975	47.18	29.707						39.32	25.3729	86.48	38.8086	149.36	25.6676				55.04	27.4164					55.04	9.05344		15.74	39.7379	7.88	15.6158	7.88	10.5521	15.74	11.5806	15.74	7.96354		39.32	17.8758
39.42	46.7042	31.54	34.1393			47.3	28.7448	47.3	29.8102						39.42	25.4374	86.7	38.9031	149.74	25.715				55.18	27.4845					55.18	9.07017		15.78	39.831	7.9	15.6519	7.9	10.5753	15.78	11.6037	15.78	7.98217		39.42	17.9141
39.52	46.8385	31.62	34.25			47.42	28.7885	47.42	29.9046						39.52	25.505	86.92	39	150.12	25.7631				55.32	27.5486					55.32	9.08825		15.82	39.9244	7.92	15.6878	7.92	10.598	15.82	11.6257	15.82	8.00118		39.52	17.9429
39.62	46.9781	31.7	34.3482			47.54	28.8429	47.54	30.006						39.62	25.5717	87.14	39.0972	150.5	25.8102				55.46	27.6042					55.46	9.09367		15.86	40.0159	7.94	15.7236	7.94	10.6204	15.86	11.6469	15.86	8.0197		39.62	17.9677
39.72	47.1183	31.78	34.439			47.66	28.8975	47.66	30.1184						39.72	25.6357	87.36	39.1956	150.88	25.8547				55.6	27.6638					55.6	9.11208		15.9	40.1041	7.96	15.7589	7.96	10.6427	15.9	11.6682	15.9	8.037		39.72	18.0001
39.82	47.2617	31.86	34.5297			47.78	28.9578	47.78	30.2221						39.82	25.7026	87.58	39.2987	151.26	25.9041				55.74	27.7259					55.74	9.12488		15.94	40.1907	7.98	15.7936	7.98	10.6651	15.94	11.6907	15.94	8.05291		39.82	18.0328
39.92	47.3935	31.94	34.6222			47.9	29.0183	47.9	30.323						39.92	25.7714	87.8	39.3901	151.64	25.95				55.88	27.7789					55.88	9.14		15.98	40.2796	8	15.8277	8	10.6876	15.98	11.715	15.98	8.06817		39.92	18.0672
40.02	47.5135	32.02	34.7169			48.02	29.0816	48.02	30.4237						40.02	25.8348	88.02	39.4847	152.02	25.9963				56.02	27.839					56.02	9.15431		16.02	40.3721	8.02	15.861	8.02	10.7099	16.02	11.7414	16.02	8.08372		40.02	18.0997
40.12	47.6316	32.1	34.8081			48.14	29.1296	48.14	30.5313						40.12	25.8993	88.24	39.5827	152.4	26.0434				56.16	27.9007					56.16	9.16953		16.06	40.4662	8.04	15.8936	8.04	10.7321	16.06	11.7693	16.06	8.09988		40.12	18.1289
40.22	47.7528	32.18	34.8939			48.26	29.1709	48.26	30.6461						40.22	25.9609	88.46	39.6794	152.78	26.0914				56.3	27.9568					56.3	9.18958		16.1	40.5596	8.06	15.9259	8.06	10.7538	16.1	11.7978	16.1	8.11644		40.22	18.1574
40.32	47.878	32.26	34.9835			48.38	29.2279	48.38	30.7508						40.32	26.025	88.68	39.7769	153.16	26.1358				56.44	28.0085					56.44	9.1997		16.14	40.6526	8.08	15.9582	8.08	10.7752	16.14	11.8261	16.14	8.13312		40.32	18.1803
40.42	48.0138	32.34	35.0779			48.5	29.287	48.5	30.844						40.42	26.088	88.9	39.8729	153.54	26.1853				56.58	28.0587					56.58	9.21256		16.18	40.7454	8.1	15.9908	8.1	10.7962	16.18	11.8535	16.18	8.14982		40.42	18.2149
40.52	48.1504	32.42	35.1652			48.62	29.3549	48.62	30.9428						40.52	26.1499	89.12	39.9741	153.92	26.2345				56.72	28.1158					56.72	9.22827		16.22	40.838	8.12	16.024	8.12	10.8169	16.22	11.88	16.22	8.16678		40.52	18.2541
40.62	48.296	32.5	35.2552			48.74	29.4092	48.74	31.0513						40.62	26.2166	89.34	40.0757	154.3	26.2855				56.86	28.174					56.86	9.24204		16.26	40.9299	8.14	16.0579	8.14	10.8376	16.26	11.9057	16.26	8.18398		40.62	18.2889
40.72	48.4421	32.58	35.3567			48.86	29.4609	48.86	31.1563						40.72	26.2857	89.56	40.1701	154.68	26.3294				57	28.2279					57	9.25678		16.3	41.02	8.16	16.0923	8.16	10.8586	16.3	11.9309	16.3	8.20049		40.72	18.3262
40.82	48.5838	32.66	35.4557			48.98	29.5001	48.98	31.2619						40.82	26.3502	89.78	40.2744	155.06	26.3771				57.14	28.2804					57.14	9.27194		16.34	41.1082	8.18	16.127	8.18	10.88	16.34	11.9559	16.34	8.21584		40.82	18.3581
40.92	48.7069	32.74	35.5493			49.1	29.5526	49.1	31.3607						40.92	26.4088	90	40.3736	155.44	26.4258				57.28	28.3322					57.28	9.28443		16.38	41.1955	8.2	16.1619	8.2	10.9021	16.38	11.981	16.38	8.23082		40.92	18.3901
41.02	48.8152	32.82	35.6374			49.22	29.6175	49.22	31.4613						41.02	26.4762	90.22	40.4635	155.82	26.4724				57.42	28.3884					57.42	9.29284		16.42	41.283	8.22	16.1967	8.22	10.9251	16.42	12.0058	16.42	8.2465		41.02	18.4182
41.12	48.939	32.9	35.7264			49.34	29.6826	49.34	31.5758						41.12	26.5478	90.44	40.5576	156.2	26.5257				57.56	28.4436					57.56	9.30209		16.46	41.371	8.24	16.2317	8.24	10.9487	16.46	12.0293	16.46	8.26296		41.12	18.4481
41.22	49.0744	32.98	35.8154			49.46	29.7424	49.46	31.6899						41.22	26.6188	90.66	40.65	156.58	26.5751				57.7	28.4927					57.7	9.31449		16.5	41.4596	8.26	16.2667	8.26	10.9732	16.5	12.052	16.5	8.27912		41.22	18.4783
41.32	49.2049	33.06	35.9077			49.58	29.8008	49.58	31.7935						41.32	26.6868	90.88	40.7388	156.96	26.6241				57.84	28.5526					57.84	9.32672		16.54	41.5483	8.28	16.3018	8.28	10.9981	16.54	12.0748	16.54	8.29436		41.32	18.5126
41.42	49.337	33.14	35.9967			49.7	29.8683	49.7	31.8951						41.42	26.7529	91.1	40.8302	157.34	26.6744				57.98	28.6039					57.98	9.33975		16.58	41.6375	8.3	16.3371	8.3	11.0233	16.58	12.0985	16.58	8.30924		41.42	18.5523
41.52	49.4675	33.22	36.0781			49.82	29.9375	49.82	31.9991						41.52	26.8161	91.32	40.9239	157.72	26.7216				58.12	28.6556					58.12	9.3514		16.62	41.7288	8.32	16.3722	8.32	11.0487	16.62	12.1234	16.62	8.3248		41.52	18.5839
41.62	49.5917	33.3	36.1626			49.94	30.0097	49.94	32.1122						41.62	26.8819	91.54	41.0165	158.1	26.7742				58.26	28.7064					58.26	9.36113		16.66	41.8219	8.34	16.4069	8.34	11.0741	16.66	12.1492	16.66	8.34142		41.62	18.623
41.72	49.7084	33.38	36.2601			50.06	30.0786	50.06	32.2183						41.72	26.9482	91.76	41.1108	158.48	26.8226				58.4	28.7606					58.4	9.36518		16.7	41.9155	8.36	16.4411	8.36	11.0998	16.7	12.1752	16.7	8.35853		41.72	18.6627
41.82	49.8342	33.46	36.359			50.18	30.1512	50.18	32.3293						41.82	27.0146	91.98	41.2065	158.86	26.8719				58.54	28.8144					58.54	9.37129		16.74	42.0084	8.38	16.4751	8.38	11.1256	16.74	12.2004	16.74	8.37544		41.82	18.6993
41.92	49.969	33.54	36.4639			50.3	30.2232	50.3	32.4327						41.92	27.0818	92.2	41.3003	159.24	26.9273				58.68	28.8712					58.68	9.38501		16.78	42.101	8.4	16.5089	8.4	11.1516	16.78	12.2245	16.78	8.39203		41.92	18.733
42.02	50.1078	33.62	36.5748			50.42	30.2836	50.42	32.5408						42.02	27.148	92.42	41.3993	159.62	26.9772				58.82	28.9312					58.82	9.39979		16.82	42.1934	8.42	16.5427	8.42	11.1778	16.82	12.2477	16.82	8.40831		42.02	18.7634
42.12	50.2374	33.7	36.6765			50.54	30.3343	50.54	32.6446						42.12	27.2116	92.64	41.4918	160	27.0307				58.96	28.9809					58.96	9.41079		16.86	42.2857	8.44	16.5765	8.44	11.2042	16.86	12.2707	16.86	8.42413		42.12	18.7935
42.22	50.3663	33.78	36.7721			50.66	30.3916	50.66	32.7408						42.22	27.2718	92.86	41.5883	160.38	27.082				59.1	29.0367					59.1	9.41801		16.9	42.3777	8.46	16.6104	8.46	11.2308	16.9	12.2939	16.9	8.43906		42.22	18.8252
42.32	50.5	33.86	36.8728			50.78	30.4529	50.78	32.8327						42.32	27.3368	93.08	41.6826	160.76	27.1299				59.24	29.0916					59.24	9.43376		16.94	42.4685	8.48	16.6445	8.48	11.2574	16.94	12.318	16.94	8.45297		42.32	18.8565
42.42	50.6331	33.94	36.9714			50.9	30.5106	50.9	32.9295						42.42	27.4013	93.3	41.7844	161.14	27.1828				59.38	29.1416					59.38	9.43825		16.98	42.5584	8.5	16.6788	8.5	11.284	16.98	12.343	16.98	8.46692		42.42	18.8936
42.52	50.7649	34.02	37.0625			51.02	30.5684	51.02	33.0273						42.52	27.4669	93.52	41.8825	161.52	27.241				59.52	29.1898					59.52	9.45751		17.02	42.6492	8.52	16.7134	8.52	11.3105	17.02	12.3683	17.02	8.48203		42.52	18.9295
42.62	50.9055	34.1	37.1597			51.14	30.6299	51.14	33.1323						42.62	27.5292	93.74	41.981	161.9	27.2926				59.66	29.2417					59.66	9.46779		17.06	42.7411	8.54	16.7481	8.54	11.3369	17.06	12.3934	17.06	8.49797		42.62	18.9595
42.72	51.0523	34.18	37.2599			51.26	30.6986	51.26	33.2457						42.72	27.5966	93.96	42.0725	162.28	27.3469				59.8	29.3031					59.8	9.4838		17.1	42.834	8.56	16.783	8.56	11.3633	17.1	12.4183	17.1	8.51403		42.72	18.9922
42.82	51.1906	34.26	37.3569			51.38	30.7505	51.38	33.3574						42.82	27.6589	94.18	42.1679	162.66	27.4004				59.94	29.3525					59.94	9.49709		17.14	42.9275	8.58	16.8179	8.58	11.3898	17.14	12.4436	17.14	8.53004		42.82	19.0216
42.92	51.3188	34.34	37.4579			51.5	30.802	51.5	33.4599						42.92	27.7215	94.4	42.2741	163.04	27.46				60.08	29.3994					60.08	9.51024		17.18	43.0216	8.6	16.853	8.6	11.4165	17.18	12.4695	17.18	8.5457		42.92	19.05
43.02	51.4447	34.42	37.5658			51.62	30.8517	51.62	33.571						43.02	27.7913	94.62	42.3735	163.42	27.5188				60.22	29.449					60.22	9.52164		17.22	43.1161	8.62	16.8883	8.62	11.4433	17.22	12.4957	17.22	8.56103		43.02	19.0787
43.12	51.5861	34.5	37.6652			51.74	30.8995	51.74	33.6799						43.12	27.8526	94.84	42.4662	163.8	27.5782				60.36	29.4894					60.36	9.5304		17.26	43.2108	8.64	16.9241	8.64	11.4702	17.26	12.5226	17.26	8.57725		43.12	19.1146
43.22	51.7262	34.58	37.7596			51.86	30.9526	51.86	33.7902						43.22	27.9164	95.06	42.5634	164.18	27.6374				60.5	29.5327					60.5	9.54858		17.3	43.3049	8.66	16.9605	8.66	11.4973	17.3	12.5506	17.3	8.59548		43.22	19.1546
43.32	51.8721	34.66	37.848			51.98	30.9999	51.98	33.8922						43.32	27.9832	95.28	42.6611	164.56	27.6973				60.64	29.5792					60.64	9.56236		17.34	43.3976	8.68	16.9975	8.68	11.5245	17.34	12.579	17.34	8.61432		43.32	19.1863
43.42	52.0283	34.74	37.9369			52.1	31.0391	52.1	33.9908						43.42	28.0491	95.5	42.7581	164.94	27.757				60.78	29.63					60.78	9.57694		17.38	43.4889	8.7	17.0353	8.7	11.5521	17.38	12.6071	17.38	8.63133		43.42	19.2189
43.52	52.1762	34.82	38.0394			52.22	31.0935	52.22	34.0997						43.52	28.1138	95.72	42.8544	165.32	27.8156				60.92	29.6765					60.92	9.59203		17.42	43.5791	8.72	17.0739	8.72	11.5797	17.42	12.6352	17.42	8.64657		43.52	19.2489
[truncated: 1,064 more rows]
[truncated: 14 more columns]

## Sheet: Sup.Fig.14
ICSD-74928_Sm											ICSD-74928_La											ICSD-69343											ICSD-11165
[truncated: 1,001 more rows]

[truncated: 6 more sheets: Sup. Fig. 16, Sup. Fig.17b, Sup. Fig. 17d, Sup. Fig.19b, Sup. Fig.19c, Sup. Fig. 19d and e]
